# Supplementary material for: In vivo dose–response analysis to acetylcholine: pharmacodynamic assessment by polarized reflectance spectroscopy
Source: Sci Rep. 2022 Apr 21;12:6594. doi: 10.1038/s41598-022-10617-x (PMC9023454; doi:10.1038/s41598-022-10617-x)
Supplement: Supplementary file 2 — Supplementary Information 2. [file 41598_2022_10617_MOESM2_ESM.xlsx]

## Sheet: 1% Ach
			HNS001															JP002														AMS005																MJ006
			Ach 1%															Ach 1%														Ach 1%																Ach 1%
			Absolute values	Baseline subtraction	Absolute values	Baseline subtraction	Absolute values	Baseline subtraction	Absolute values	Baseline subtraction	Absolute values	Baseline subtraction	Absolute values	Baseline subtraction				Absolute values	Baseline subtraction	Absolute values	Baseline subtraction	Absolute values	Baseline subtraction	Absolute values	Baseline subtraction	Absolute values	Baseline subtraction	Absolute values	Baseline subtraction			Absolute values	Baseline subtraction	Absolute values	Baseline subtraction	Absolute values	Baseline subtraction	Absolute values	Baseline subtraction	Absolute values	Baseline subtraction	Absolute values	Baseline subtraction					Absolute values	Baseline subtraction
		Time (min)	Pulse 1	Pulse 1	Pulse 2	Pulse 2	Pulse 3	Pulse 3	Control 1	Control 1	Control 2	Control 2	Control 3	Control 3			Time (min)	Pulse 1	Pulse 1	Pulse 2	Pulse 2	Pulse 3	Pulse 3	Control 1	Control 1	Control 2	Control 2	Control 3	Control 3		Time (min)	Pulse 1	Pulse 1	Pulse 2	Pulse 2	Pulse 3	Pulse 3	Control 1	Control 1	Control 2	Control 2	Control 3	Control 3				Time (min)	Pulse 1	Pulse 1
	Baseline	0	56.9349	0	113.313	0	87.0824	0	101.196	0	110.838	0	104.436	0			0	114.555	0	143.875	0	130.095	0	113.74		115.299	0	116.121	0		0	143.049	0	120.278	0	103.831	0	135.534	0	125.563	0	138.02	0				0	61.7401	0
	Ionto start	1	59.626	2.6911	121.683	8.3699	100.58	13.4972	101.792	0.5965	116.213	5.3755	102.427	-2.0085			1	133.59	19.0353	145.68	1.8052	130.095	0	113.542		117.693	2.3942	123.765	7.6447		1	149.193	6.1443	149.479	29.201	154.955	51.1244	134.962	-0.5724	127.73	2.1667	138.317	0.2968				1	68.6118	6.87162
		2	66.604	9.66908			110.435	23.3526	99.4656	-1.73005			105.06	0.624			2	136.628	22.0725	144.24	0.365	137.729	7.6335	114.204		112.412	-2.8862	124.623	8.5022		2	148.812	5.7636	166.653	46.3752	169.349	65.5186	135.515	-0.0197	126.262	0.6992	136.15	-1.8707				2	72.0766	10.3365
		3	79.9158	22.9809	119.199	5.886	111.395	24.3127	103.415	2.2194	112.479	1.6409	106.632	2.1963			3	136.854	22.2992	142.625	-1.25	136.397	6.3018	112.66		109.436	-5.862	117.9	1.7793		3	138.398	-4.6502	171.943	51.6654			131.674	-3.86	122.642	-2.9212						3	77.846	16.1059
		4	91.5028	34.5679	121.171	7.8574	116.191	29.109	100.597	-0.5987	112.586	1.7486	106.606	2.1698			4	141.062	26.5073	143.582	-0.2929	137.295	7.2003	115.764		109.415	-5.8834	115.208	-0.9126		4	136.363	-6.6853	180.141	59.8634	175.728	71.8977	129.26	-6.2745	121.361	-4.2021	131.885	-6.1353				4	84.5593	22.8191
		5	95.3366	38.4017	120.453	7.1394	119.627	32.5442	102.733	1.537	114.659	3.8209	104.383	-0.053			5	135.8	21.245	139.755	-4.1205	136.649	6.5539	111.207		111.454	-3.8443	114.321	-1.7997		5	140.329	-2.7192	173.574	53.2967	181.151	77.3205	129.32	-6.2142	120.571	-4.992	133.832	-4.189				5	84.8663	23.1262
		6	99.9287	42.9939	121.301	7.9874	121.963	34.8811	104.511	3.3155	114.101	3.2631	108.407	3.9713			6	140.228	25.6734	148.419	4.5436	137.317	7.2217	108.92		111.242	-4.0564	113.797	-2.3231		6	138.532	-4.5162	151.685	31.4071			131.026	-4.508	118.932	-6.6308						6	89.4791	27.7389
		7	102.579	45.6439	119.783	6.4693	123.233	36.1506	104.616	3.4207	112.574	1.7361	110.578	6.1425			7	142.952	28.3969	144.657	0.7815	132.789	2.694	108.678		110.368	-4.9301	114.642	-1.4784		7	137.375	-5.6735	171.743	51.4651	180.976	77.1452	132.08	-3.4545	121.267	-4.2957	134.702	-3.3187				7	89.361	27.6208
		8	104.4	47.4647			119.892	32.8095	105.212	4.0167	112.574	1.7361	110.198	5.7621			8	142.769	28.2144	142.657	-1.2183	132.052	1.9571	108.82		110.418	-4.8802	114.799	-1.3216		8	139.762	-3.287			176.713	72.8823	131.316	-4.2182			132.051	-5.9693				8	90.6288	28.8886
		9	99.4087	42.4738			123.837	36.755	106.994	5.7982	112.574	1.7361	110.354	5.9182			9	142.599	28.0434	142.97	-0.9054	127.69	-2.4055	108.198		109.078	-6.2206	115.052	-1.0688		9	131.278	-11.7702	164.641	44.3631	179.993	76.1626	127.847	-7.6878	114.068	-11.4951	131.698	-6.3223				9	94.0127	32.2726
	Ionto stop	10	103.409	46.4746	119.991	6.6773			108.311	7.1152	114.671	3.8332	110.354	5.9182			10	140.109	25.5544	136.391	-7.4842	122.371	-7.7238	108.555		109.759	-5.5397	113.594	-2.5264		10	125.525	-17.5231	158.78	38.5019	174.922	71.0914	131.941	-3.5938	113.521	-12.0424	135.294	-2.7264				10	94.2639	32.5237
	Wash-out start	11	105.429	48.4941	121.098	7.7845			107.856	6.6605	112.37	1.5318	110.354	5.9182			11	130.396	15.8413	142.219	-1.6557	118.081	-12.0137	111.069		111.951	-3.348	113.46	-2.6607		11			139.715	19.4375	167.903	64.072			112.636	-12.9267	128.851	-9.1699				11	89.2251	27.4849
		12	103.266	46.3313	119.566	6.2522	115.173	28.0905	106.775	5.579	111.695	0.8577	105.948	1.512			12	130.289	15.7343	136.93	-6.9451	115.377	-14.718	111.398		111.774	-3.5243	113.683	-2.437		12	119.78	-23.269	139.709	19.431	170.152	66.3218	126.694	-8.84	105.257	-20.3059	128.87	-9.1503				12	90.1853	28.4452
		13	103.457	46.522	118.59	5.277	113.263	26.1803	107.708	6.5125	113.028	2.1908	108.523	4.0875			13	127.35	12.795	135.588	-8.2867	115.105	-14.9902	111.163		107.053	-8.2451	114.507	-1.6135		13	119.932	-23.1165	148.028	27.7503	160.45	56.6189	126.204	-9.3303	125.485	-0.0779	131.048	-6.9722				13	88.6152	26.8751
		14	102.188	45.2526	114.758	1.4443	111.059	23.9762	111.578	10.3821	112.537	1.6995	105.727	1.2915			14	126.668	12.1131	138.588	-5.2867	116.682	-13.4127	111.822		110.013	-5.285	114.674	-1.4465		14	119.494	-23.5546	144.708	24.4301	153.25	49.4196	127.583	-7.9515	126.219	0.6555	132.134	-5.8862				14	91.8593	30.1191
		15	102.729	45.7938	113.339	0.0261	110.009	22.9267	113.975	12.7788	110.301	-0.5369	105.683	1.2473			15	126.874	12.3193	139.54	-4.3348	113.896	-16.1989	110.522		109.219	-6.0791	115.278	-0.8427		15	116.946	-26.103	142.012	21.7348	150.617	46.7868	127.126	-8.408	121.54	-4.0234	131.698	-6.3225				15	92.648	30.9079
		16	102.561	45.6265	112.479	-0.8347	105.932	18.85	112.575	11.3796	111.107	0.2691	108.107	3.6712			16	123.746	9.1907	136.967	-6.9077	113.769	-16.3265	111.318		110.492	-4.8061	113.51	-2.6108		16			145.297	25.0197	143.522	39.6916			127.21	1.6465	132.2	-5.8204				16	92.081	30.3409
		17	104.824	47.8894	110.85	-2.463	108.424	21.3419	116.592	15.3959	109.984	-0.8537	106.859	2.4231			17	126.325	11.7697	132.385	-11.4904	114.539	-15.5562	111.142		111.287	-4.0115	114.212	-1.9087		17	117.898	-25.151	149.175	28.8971	147.153	43.3226	126.501	-9.0335	126.421	0.8575	135.719	-2.3018				17	94.2766	32.5364
		18	104.757	47.8218	110.687	-2.626	105.357	18.2746	116.223	15.0277	109.502	-1.3353	107.894	3.4578			18	123.132	8.5769	131.383	-12.4916	111.693	-18.4022	112.609		111.832	-3.4663	112.195	-3.9257		18	115.124	-27.9242					131.732	-3.8021								18	99.0473	37.3072
		19	106.705	49.7697	112.662	-0.6511	104.114	17.0315	115.103	13.9068	111.281	0.4432	107.921	3.4848			19	127.741	13.1857	130.602	-13.2728	112.433	-17.6623	111.912		112.578	-2.721	113.192	-2.9281		19	115.23	-27.8189	145.769	25.4911	138.905	35.0749	129.969	-5.5654	122.281	-3.2818	131.912	-6.1089				19	97.7457	36.0056
		20	108.701	51.7657	108.525	-4.7884	104.656	17.5732	114.586	13.3904	111.485	0.6472	108.802	4.3664			20	127.784	13.2291	126.546	-17.3289	112.273	-17.8223	113.531		109.313	-5.9855	115.948	-0.1728		20	117.439	-25.6093	138.463	18.1856	130.321	26.4902	128.13	-7.4044	130.462	4.8994	131.442	-6.5786				20	95.9706	34.2304
		21	107.794	50.8593	108.546	-4.7675	101.692	14.6094	115.055	13.8596	110.711	-0.1266	106.373	1.9373			21	126.739	12.1841	123.011	-20.8638			112.102		111.569	-3.7295	118.539	2.4187		21	105.025	-38.0237	142.844	22.566	135.823	31.9926	126.376	-9.1581	128.088	2.5253	133.513	-4.5076				21	99.6647	37.9245
		22	107.659	50.7243	105.809	-7.5042	99.92	12.8377	115.928	14.7323	110.427	-0.4104	106.508	2.0718			22	127.374	12.8193	124.438	-19.4367			117.55		112.696	-2.6027	117.608	1.4875		22	112.963	-30.0853	145.082	24.8042			126.219	-9.3156	129.811	4.248						22	100.14	38.4002
		23	107.247	50.3125	102.282	-11.0309	100.974	13.8914	116.279	15.0831	108.959	-1.8785	108.215	3.7788			23	128.586	14.0307	121.323	-22.5526	119.845	-10.25	114.161		111.89	-3.4082	116.574	0.4538		23	111.902	-31.147	141.304	21.0269	134.424	30.5932	125.621	-9.9137	130.271	4.7076	134.167	-3.853				23	100.431	38.691
		24	104.856	47.9208	102.769	-10.5438	101.5	14.4172	114.226	13.0299	111.73	0.892	108.148	3.7126			24	129.873	15.318	122.774	-21.1011	120.384	-9.7114	114.199		114.335	-0.9635	115.776	-0.3445		24	112.177	-30.8718	137.428	17.1507	131.731	27.9004	126.966	-8.5684	128.221	2.6579	133.284	-4.7363				24	95.408	33.6679
		25	105.357	48.4223	103.473	-9.8407	98.8621	11.7798	112.74	11.544	112.135	1.297	107.085	2.6488			25	131.667	17.1119	120.441	-23.434	119.286	-10.8095	113.88		113.608	-1.6904	115.649	-0.4718		25	107.985	-35.0634	138.666	18.3888	131.813	27.9828	128.552	-6.9825	124.127	-1.4362	131.458	-6.5621				25	96.3185	34.5783
		26	107.323	50.3883	101.806	-11.5076	98.8324	11.75	114.672	13.4759	111.868	1.0302	106.312	1.8762			26	129.446	14.891	121.951	-21.9238	114.856	-15.2393	110.939		114.7	-0.599	117.071	0.9508		26	102.388	-40.6609			130.308	26.4778	126.711	-8.8237			132.457	-5.5633				26	102.622	40.8819
		27	105.886	48.9509	103.522	-9.7911	95.8634	8.781	112.777	11.5817	113.287	2.4498	108.19	3.7545			27	133.465	18.9104	119.021	-24.8538	112.85	-17.2448	111.704		113.234	-2.0645	115.348	-0.7723		27	105.82	-37.2283	138.956	18.6787	122.354	18.5237	126.651	-8.8835	127.153	1.5898	132.423	-5.5972				27	101.595	39.8547
		28	102.121	45.1866	100.876	-12.437	96.1099	9.02755	114.335	13.1395	110.577	-0.2611	107.771	3.3349			28	134.987	20.4319	120.01	-23.8655	111.238	-18.8575	109.702		113.1	-2.1984	117.856	1.7351		28	101.224	-41.8244	137.313	17.0356	121.682	17.8512	126.663	-8.871	124.731	-0.8325	131.666	-6.3542				28	101.002	39.2622
		29	104.184	47.2492	101.371	-11.9422	93.6024	6.52007	110.29	9.0943	112.641	1.8028	108.754	4.3178			29	132.089	17.5342	117.09	-26.7853	112.772	-17.3235	110.462		112.729	-2.5698	118.028	1.9075		29	101.445	-41.6033	136.263	15.9857	129.814	25.9835	128.567	-6.9669	123.472	-2.091	130.611	-7.4094				29	100.02	38.2798
		30	104.656	47.7211	98.5343	-14.779	94.2054	7.12306	113.658	12.4625	111.131	0.2931	104.156	-0.2801			30	136.079	21.5243	120.367	-23.5082	121.658	-8.4367	109.643		112.705	-2.5937	115.01	-1.1102		30	103.439	-39.61	137.272	16.9939	117.724	13.8929	125.525	-10.0095	123.79	-1.7725	130.463	-7.5575				30	99.1956	37.4555
		31	99.9718	43.037	100.124	-13.1898	91.8327	4.75031	110.213	9.0174	109.898	-0.9399	101.977	-2.4586			31	135.223	20.6677	116.761	-27.1142	121.535	-8.5599	110.797		112.073	-3.2256	114.936	-1.1848		31	98.7675	-44.2811	129.339	9.0612	120.968	17.137	128.941	-6.5933	123.16	-2.4027	133.048	-4.9723				31	98.4094	36.6692
		32	99.0841	42.1492	95.9221	-17.3912	91.8378	4.75546	112.406	11.2103	111.908	1.07	102.445	-1.9909			32	132.824	18.2693	121.077	-22.7982	112.766	-17.3289	107.891		113.475	-1.823	115.297	-0.8232		32	99.0227	-44.0259	130.841	10.5634	122.503	18.6726	122.496	-13.0386	121.49	-4.0728	130.811	-7.2094				32	96.2162	34.4761
		33	98.8795	41.9446	97.7991	-15.5142	89.9709	2.88852	113.055	11.8597	110.029	-0.8088	101.602	-2.8334			33	131.792	17.237	128.119	-15.7562	116.365	-13.7298	109.947		112.979	-2.3191	116.672	0.5512		33	104.052	-38.9968	121.308	1.0302	126.393	22.5623	127.944	-7.5908	123.264	-2.2985	129.588	-8.4321				33	97.4804	35.7403
		34	97.3392	40.4043	95.8907	-17.4226	87.6675	0.58509	110.728	9.5325	108.561	-2.2769	103.984	-0.4521			34	134.021	19.466	125.39	-18.4848	116.365	-13.7305	112.951		112.196	-3.1021	113.974	-2.1465		34	131.59	-11.4587	122.533	2.2555	122.824	18.9933	126.859	-8.6756	120.362	-5.201	128.33	-9.6902				34	96.263	34.5228
		35	96.0621	39.1272	94.0939	-19.2194	87.6123	0.52993	113.175	11.9792	108.443	-2.3947	105.853	1.4173			35	128.661	14.1063	118.152	-25.7234	120.328	-9.7671	111.828		112.701	-2.5974	116.8	0.68		35	118.504	-24.5448	117.479	-2.7983	115.371	11.5407	125.609	-9.9249	124.216	-1.3471	130.833	-7.1873				35	100.811	39.0707
		36	98.9861	42.0512	91.6782	-21.6351	86.3696	-0.71275	112.521	11.3255	108.591	-2.2463	104.223	-0.2125			36	129.852	15.2973	119.45	-24.425	116.663	-13.4317	110.744		112.772	-2.5267	116.653	0.532		36	122.882	-20.1671	119.139	-1.1388	114.128	10.2976	124.638	-10.8959	123.2	-2.3629	127.644	-10.3768				36	101.375	39.6348
		37	95.9649	39.03	93.1243	-20.189	86.5934	-0.48893	111.751	10.5553	108.355	-2.4826	103.942	-0.4933			37					113.389	-16.7056					119.359	3.2388		37	128.143	-14.9053	115.928	-4.3493	116.505	12.6741	122.766	-12.7681	119.683	-5.8796	128.48	-9.5409				37	103.758	42.0177
		38	94.4623	37.5274	90.8638	-22.4495	84.4447	-2.63762	112.311	11.1149	108.344	-2.4942	106.308	1.8719			38														38	118.412	-24.6371	116.384	-3.8938	113.993	10.1626	120.087	-15.4477	121.86	-3.7032	131.667	-6.3534				38	101.851	40.1106
		39	96.0477	39.1129	91.8779	-21.4354	81.4636	-5.61875	110.046	8.8499	108.371	-2.467	104.566	0.1304			39														39	126.474	-16.5745	114.014	-6.2631			120.314	-15.22	122.179	-3.3844						39
	End	40	91.8335	34.8986	89.1047	-24.2086	81.2718	-5.81058	110.067	8.871	110.743	-0.0945	104.849	0.4129			40														40			115.318	-4.9598					127.261	1.6985						40
			HNS001															JP002														AMS005																MJ006
			Max value iontophoresis															Max value iontophoresis														Max value iontophoresis																Max value iontophoresis
			Pulse 1	Pulse 2	Pulse 3	control 1	control 2	control 3										Pulse 1	Pulse 2	Pulse 3	control 1	control 2	control 3									Pulse 1	Pulse 2	Pulse 3	control 1	control 2	control 3											Pulse 1	Pulse 2
			104.4	47.4647	121.683	8.3699	123.837	36.755										142.952	148.419	137.729	115.764	117.693	124.623									149.193	180.141	181.151	135.534	127.73	138.317											94.2639	114.047
[truncated: 149 more columns]

## Sheet: 0.1% Ach
			HNS001														JP002														AMS005														MJ006
			Ach 0.1%														Ach 0.1%														Ach 0.1%														Ach 0.1%
			Absolute values	Baseline subtraction	Absolute values	Baseline subtraction	Absolute values	Baseline subtraction	Absolute values	Baseline subtraction	Absolute values	Baseline subtraction	Absolute values	Baseline subtraction			Absolute values	Baseline subtraction	Absolute values	Baseline subtraction	Absolute values	Baseline subtraction	Absolute values	Baseline subtraction	Absolute values	Baseline subtraction	Absolute values	Baseline subtraction			Absolute values	Baseline subtraction	Absolute values	Baseline subtraction	Absolute values	Baseline subtraction	Absolute values	Baseline subtraction	Absolute values	Baseline subtraction	Absolute values	Baseline subtraction			Absolute values	Baseline subtraction	Absolute values	Baseline subtraction	Absolute values
		Time (min)	Pulse 1	Pulse 1	Pulse 2	Pulse 2	Pulse 3	Pulse 3	Control 1	Control 1	Control 2	Control 2	Control 3	Control 3		Time (min)	Pulse 1	Pulse 1	Pulse 2	Pulse 2	Pulse 3	Pulse 3	Control 1	Control 1	Control 2	Control 2	Control 3	Control 3		Time (min)	Pulse 1	Pulse 1	Pulse 2	Pulse 2	Pulse 3	Pulse 3	Control 1	Control 1	Control 2	Control 2	Control 3	Control 3		Time (min)	Pulse 1	Pulse 1	Pulse 2	Pulse 2	Pulse 3
	Baseline	0	56.915	0	97.1179	0	62.1779	0	101.196	0	110.838	0	104.436	0		1	125.102	0	164.988	0	142.244	0	113.74	0	115.299	0	116.121	0		1	141.75	0	145.742	0	145.234	0	125.563	0	138.02	0	138.02	0		1	76.6272	0	110.978	0	96.1544
	Ionto start	1	56.1417	-0.77324	105.591	8.47295	78.4596	16.2817	101.792	0.5965	116.213	5.3755	102.427	-2.0085		2	140.175	15.0732	168.686	3.6976	169.167	26.9231	113.542	-0.1986	117.693	2.3942	123.765	7.6447		2	144.683	2.93272	167.074	21.3326	159.051	13.8161	127.73	2.1667	138.317	0.2968	138.317	0.2968		2	70.7344	-5.89277	105.925	-5.05228	101.666
		2	66.1086	9.19362			87.5072	25.3293	99.4656	-1.73005		-110.838	105.06	0.624		3	148.527	23.4255	173.467	8.4789	162.443	20.1994	114.204	0.4642	112.412	-2.8862	124.623	8.5022		3	140.014	-1.73622	171.105	25.3631	161.806	16.5716	126.262	0.6992	136.15	-1.8707	136.15	-1.8707		3	85.0074	8.38019	112.507	1.52943	106.535
		3	76.3423	19.4273	101.965	4.84735	90.0635	27.8856	103.415	2.2194	112.479	1.6409	106.632	2.1963		4	148.292	23.1902	173.901	8.9124	159.229	16.9853	112.66	-1.0803	109.436	-5.862	117.9	1.7793		4	144.703	2.95312	168.561	22.8192			122.642	-2.9212						4	85.7077	9.08045	106.003	-4.97518	106.895
		4	84.073	27.1581	106.428	9.30965	91.5261	29.3482	100.597	-0.5987	112.586	1.7486	106.606	2.1698		5	148.28	23.1784	172.972	7.9834	161.632	19.3889	115.764	2.0238	109.415	-5.8834	115.208	-0.9126		5	144.76	3.0098	175.104	29.3625	163.839	18.6044	121.361	-4.2021	131.885	-6.1353	131.885	-6.1353		5	82.4907	5.86344	106.976	-4.00128	106.62
		5	86.4787	29.5637	104.754	7.63605	95.0738	32.8958	102.733	1.537	114.659	3.8209	104.383	-0.053		6	149.78	24.6781	172.041	7.0523	161.026	18.7821	111.207	-2.533	111.454	-3.8443	114.321	-1.7997		6	143.731	1.98068	176.175	30.4333	163.653	18.4186	120.571	-4.992	133.832	-4.189	133.832	-4.189		6	90.7902	14.163	102.991	-7.98698	111.059
		6	90.2093	33.2943	105.579	8.46065	95.5981	33.4202	104.511	3.3155	114.101	3.2631	108.407	3.9713		7	144.75	19.6487	165.698	0.7103	153.298	11.0548	108.92	-4.8199	111.242	-4.0564	113.797	-2.3231		7	141.863	0.113283	166.622	20.8809			118.932	-6.6308						7	93.3209	16.6937	105.884	-5.09343	109.028
		7	93.4219	36.5069	101.989	4.87065	95.6016	33.4237	104.616	3.4207	112.574	1.7361	110.578	6.1425		8	147.429	22.3277	162.712	-2.2763	151.413	9.1696	108.678	-5.0627	110.368	-4.9301	114.642	-1.4784		8	150.259	8.50959	167.037	21.2956	162.553	17.318	121.267	-4.2957	134.702	-3.3187	134.702	-3.3187		8	102.014	25.3867	106.738	-4.23941	114.532
		8	96.301	39.386			94.3275	32.1496	105.212	4.0167			110.198	5.7621		9	148.705	23.6035	163.935	-1.0534	150.227	7.9831	108.82	-4.9205	110.418	-4.8802	114.799	-1.3216		9	146.587	4.83713			168.115	22.8809			132.051	-5.9693	132.051	-5.9693		9	98.4701	21.8429	97.6599	-13.3178	112.668
		9	91.3869	34.4719			96.0093	33.8314	106.994	5.7982			110.354	5.9182		10	148.08	22.9784	160.391	-4.5974	151.732	9.4886	108.198	-5.5427	109.078	-6.2206	115.052	-1.0688		10	150.171	8.42135	170.843	25.1019	170.432	25.1972	114.068	-11.4951	131.698	-6.3223	131.698	-6.3223		10	103.91	27.2832	108.132	-2.84579	111.465
	Ionto stop	10	91.2028	34.2879	103.875	6.75735			108.311	7.1152	114.671	3.8332				11	151.244	26.1426	161.74	-3.2481	146.646	4.4026	108.555	-5.1856	109.759	-5.5397	113.594	-2.5264		11	154.804	13.0542	173.497	27.7555	167.643	22.4085	113.521	-12.0424	135.294	-2.7264	135.294	-2.7264		11	104.143	27.5159	107.331	-3.64705	113.899
	Wash-out start	11	94.7796	37.8646	103.585	6.46745			107.856	6.6605	112.37	1.5318				12	145.123	20.0213	157.312	-7.6759	145.529	3.2852	111.069	-2.6709	111.951	-3.348	113.46	-2.6607		12			182.398	36.6566	168.402	23.1678	112.636	-12.9267	128.851	-9.1699	128.851	-9.1699		12	103.907	27.2803	99.3678	-11.6099	111.73
		12	92.9784	36.0634	100.086	2.96765	88.2407	26.0628	106.775	5.579	111.695	0.8577	105.948	1.512		13	151.944	26.8425	154.554	-10.4343	148.575	6.3311	111.398	-2.3423	111.774	-3.5243	113.683	-2.437		13	153.34	11.5901	186.081	40.3396	163.312	18.0778	105.257	-20.3059	128.87	-9.1503	128.87	-9.1503		13	103.842	27.2149	105.289	-5.6885	109.895
		13	89.2427	32.3277	95.8287	-1.28922	82.9479	20.77	107.708	6.5125	113.028	2.1908	108.523	4.0875		14	149.645	24.5435	159.988	-5.0001	147.396	5.1527	111.163	-2.5777	107.053	-8.2451	114.507	-1.6135		14	154.686	12.936	186.982	41.2407	167.407	22.1723	125.485	-0.0779	131.048	-6.9722	131.048	-6.9722		14	101.258	24.6313	102.286	-8.69185	112.224
		14	91.2571	34.3421	94.4295	-2.68848	79.3388	17.1609	111.578	10.3821	112.537	1.6995	105.727	1.2915		15	153.026	27.9242	156.621	-8.3676	144.417	2.173	111.822	-1.9184	110.013	-5.285	114.674	-1.4465		15	156.683	14.9328	182.656	36.9145	171.945	26.7109	126.219	0.6555	132.134	-5.8862	132.134	-5.8862		15	102.225	25.5983	103.929	-7.04871	109.154
		15	90.0712	33.1562	91.4139	-5.704	77.1395	14.9616	113.975	12.7788	110.301	-0.5369	105.683	1.2473		16	152.818	27.7169	151.408	-13.5806	145.903	3.6599	110.522	-3.2183	109.219	-6.0791	115.278	-0.8427		16	160.433	18.6835	177.461	31.7191	173.77	28.5355	121.54	-4.0234	131.698	-6.3225	131.698	-6.3225		16	105.428	28.8008	108.473	-2.50497	103.028
		16	91.8392	34.9243	89.1074	-8.01054	75.5525	13.3746	112.575	11.3796	111.107	0.2691	108.107	3.6712		17	155.131	30.0296	155.632	-9.3559	144.411	2.1674	111.318	-2.4221	110.492	-4.8061	113.51	-2.6108		17			177.137	31.3954	173.904	28.6695	127.21	1.6465	132.2	-5.8204	132.2	-5.8204		17	99.8972	23.27	103.881	-7.0966	104.568
		17	94.1183	37.2033	89.1804	-7.93757	73.4723	11.2944	116.592	15.3959	109.984	-0.8537	106.859	2.4231		18	153.741	28.6395	153.971	-11.0171	145.89	3.6462	111.142	-2.5978	111.287	-4.0115	114.212	-1.9087		18	155.61	13.8598	180.08	34.3387	171.818	26.5835	126.421	0.8575	135.719	-2.3018	135.719	-2.3018		18	104.717	28.0895	100.74	-10.2372	108.72
		18	92.3849	35.4699	84.6815	-12.4365	72.3128	10.1349	116.223	15.0277	109.502	-1.3353	107.894	3.4578		19	156.657	31.5551	153.997	-10.9911	145.323	3.0793	112.609	-1.1313	111.832	-3.4663	112.195	-3.9257		19	161.036	19.2866												19	98.0007	21.3735	113.301	2.32365	107.742
		19	94.2682	37.3533	85.2508	-11.8671	73.8156	11.6377	115.103	13.9068	111.281	0.4432	107.921	3.4848		20	153.482	28.3806	152.462	-12.5264	148.464	6.221	111.912	-1.828	112.578	-2.721	113.192	-2.9281		20	161.406	19.6565	163.748	18.0064	172.562	27.3273	122.281	-3.2818	131.912	-6.1089	131.912	-6.1089		20	100.559	23.9322	107.18	-3.79776	104.878
		20	95.3293	38.4143	87.1142	-10.0038	73.5	11.3221	114.586	13.3904	111.485	0.6472	108.802	4.3664		21	152.993	27.8911	152.637	-12.351	144.285	2.0417	113.531	-0.2096	109.313	-5.9855	115.948	-0.1728		21	161.852	20.1024	163.871	18.1294	180.369	35.134	130.462	4.8994	131.442	-6.5786	131.442	-6.5786		21	103.07	26.4426	105.416	-5.56189	101.081
		21	93.2587	36.3437	84.5429	-12.575	68.35	6.17214	115.055	13.8596	110.711	-0.1266	106.373	1.9373		22	150.733	25.6312	153.165	-11.8231	148.021	5.7777	112.102	-1.6383	111.569	-3.7295	118.539	2.4187		22	156.658	14.9083	160.59	14.8485	177.992	32.7575	128.088	2.5253	133.513	-4.5076	133.513	-4.5076		22	100.879	24.2519	103.297	-7.68024
		22	92.7151	35.8001	82.5814	-14.5365	69.4246	7.24674	115.928	14.7323	110.427	-0.4104	106.508	2.0718		23	152.959	27.8577	152.856	-12.1318	142.344	0.1005	117.55	3.8095	112.696	-2.6027	117.608	1.4875		23	156.123	14.373	164.045	18.3033			129.811	4.248						23	93.0531	16.4259	103.667	-7.31029	100.521
		23	92.0017	35.0867	81.4965	-15.6214	69.0312	6.85325	116.279	15.0831	108.959	-1.8785	108.215	3.7788		24	156.076	30.9742	152.506	-12.4817	142.329	0.0856	114.161	0.4209	111.89	-3.4082	116.574	0.4538		24	153.209	11.4591	163.872	18.1306	178.834	33.5994	130.271	4.7076	134.167	-3.853	134.167	-3.853		24	112.249	35.6214	102.814	-8.16383	97.244
		24	89.3063	32.3913	80.4514	-16.6665	69.6349	7.45699	114.226	13.0299	111.73	0.892	108.148	3.7126		25	154.428	29.3267	150.984	-14.0039	141.182	-1.0611	114.199	0.4584	114.335	-0.9635	115.776	-0.3445		25	153.92	12.1697	163.54	17.7989	174.149	28.9145	128.221	2.6579	133.284	-4.7363	133.284	-4.7363		25	110.484	33.8565	108.437	-2.541	93.6105
		25	89.0281	32.1131	79.3252	-17.7927	67.2143	5.03636	112.74	11.544	112.135	1.297	107.085	2.6488		26	156.081	30.9795	151.282	-13.7063	140.35	-1.8939	113.88	0.1399	113.608	-1.6904	115.649	-0.4718		26	156.941	15.1911	157.511	11.7698	165.924	20.69	124.127	-1.4362	131.458	-6.5621	131.458	-6.5621		26	98.957	22.3298	107.693	-3.28472	92.3673
		26	90.7553	33.8403	80.0576	-17.0603	65.6116	3.43367	114.672	13.4759	111.868	1.0302	106.312	1.8762		27	160.261	35.1597	149.657	-15.3313	139.511	-2.733	110.939	-2.8009	114.7	-0.599	117.071	0.9508		27	150.475	8.72513			166.135	20.9001			132.457	-5.5633	132.457	-5.5633		27	104.004	27.3773	101.62	-9.35782	98.2387
		27	91.3646	34.4497	80.2367	-16.8813	65.113	2.9351	112.777	11.5817	113.287	2.4498	108.19	3.7545		28	160.148	35.0464	149.399	-15.5887	140.367	-1.8763	111.704	-2.0363	113.234	-2.0645	115.348	-0.7723		28	155.368	13.6182	161.341	15.5993	167.228	21.9937	127.153	1.5898	132.423	-5.5972	132.423	-5.5972		28	105.761	29.1335	101.371	-9.60625	93.0482
		28	86.0536	29.1386	77.4511	-19.6668	61.2215	-0.95645	114.335	13.1395	110.577	-0.2611	107.771	3.3349		29	158.533	33.4318	147.787	-17.2013	142.012	-0.2312	109.702	-4.0387	113.1	-2.1984	117.856	1.7351		29	155.071	13.3213	157.693	11.9517	162.577	17.3423	124.731	-0.8325	131.666	-6.3542	131.666	-6.3542		29	107.634	31.0071	107	-3.97787	97.446
		29	85.7287	28.8137	75.9756	-21.1423	66.5678	4.38985	110.29	9.0943	112.641	1.8028	108.754	4.3178		30	158.024	32.9229	146.641	-18.3469	139.872	-2.3716	110.462	-3.2786	112.729	-2.5698	118.028	1.9075		30	150.852	9.10239	157.689	11.9479	163.284	18.0498	123.472	-2.091	130.611	-7.4094	130.611	-7.4094		30	100.152	23.5246	102.269	-8.70845	103.127
		30	87.2417	30.3267	73.075	-24.0429	63.4812	1.30328	113.658	12.4625	111.131	0.2931	104.156	-0.2801		31	154.323	29.2213	143.538	-21.4506	133.887	-8.3563	109.643	-4.0969	112.705	-2.5937	115.01	-1.1102		31	146.993	5.24344	155.533	9.7911	156.54	11.3058	123.79	-1.7725	130.463	-7.5575	130.463	-7.5575		31	94.867	18.2398	108.333	-2.64434	99.3279
		31	85.9222	29.0072	71.4137	-25.7043	59.9182	-2.25969	110.213	9.0174	109.898	-0.9399	101.977	-2.4586		32	156.527	31.4254	143.89	-21.0982	134.567	-7.6762	110.797	-2.9436	112.073	-3.2256	114.936	-1.1848		32	144.132	2.38253	154.191	8.4492	162.368	17.1334	123.16	-2.4027	133.048	-4.9723	133.048	-4.9723		32	97.9177	21.2905	99.556	-11.4217	103.565
		32	86.4611	29.5461	72.3254	-24.7926	59.6737	-2.50424	112.406	11.2103	111.908	1.07	102.445	-1.9909		33	157.875	32.7733	144.129	-20.8597	141.586	-0.6572	107.891	-5.8493	113.475	-1.823	115.297	-0.8232		33	141.948	0.197679	151.625	5.8832	153.527	8.2928	121.49	-4.0728	130.811	-7.2094	130.811	-7.2094		33	95.0606	18.4333	101.171	-9.80636	97.8483
		33	83.8919	26.9769	70.2063	-26.9116	59.1204	-3.05749	113.055	11.8597	110.029	-0.8088	101.602	-2.8334		34	157.409	32.3074	142.556	-22.4326	138.567	-3.6766	109.947	-3.7934	112.979	-2.3191	116.672	0.5512		34	139.366	-2.38419	150.509	4.7673	158.074	12.8395	123.264	-2.2985	129.588	-8.4321	129.588	-8.4321		34	94.5516	17.9243	109.862	-1.11564	90.3805
		34	84.3091	27.3941	67.9077	-29.2103	58.6599	-3.51804	110.728	9.5325	108.561	-2.2769	103.984	-0.4521		35	158.414	33.3125	142.768	-22.2198	132.451	-9.7927	112.951	-0.7897	112.196	-3.1021	113.974	-2.1465		35	143.477	1.72669	145.735	-0.0069	153.295	8.0602	120.362	-5.201	128.33	-9.6902	128.33	-9.6902		35	94.9468	18.3196	112.201	1.22334	91.5841
		35	81.7456	24.8306	67.7946	-29.3234	57.8182	-4.35969	113.175	11.9792	108.443	-2.3947	105.853	1.4173		36	159.494	34.3923	141.685	-23.3027	130.691	-11.5523	111.828	-1.9127	112.701	-2.5974	116.8	0.68		36	136.893	-4.8569	143.107	-2.6345	148.855	3.6203	124.216	-1.3471	130.833	-7.1873	130.833	-7.1873		36	98.2728	21.6456	112.41	1.4328	93.2557
		36	80.8236	23.9086	65.8656	-31.2524	57.0621	-5.11583	112.521	11.3255	108.591	-2.2463	104.223	-0.2125		37	158.198	33.097	142.356	-22.6323	128.114	-14.1294	110.744	-2.9967	112.772	-2.5267	116.653	0.532		37	140.158	-1.59202	145.804	0.0621	150.238	5.004	123.2	-2.3629	127.644	-10.3768	127.644	-10.3768		37	96.2093	19.5821	103.288	-7.68997	87.8736
		37	78.4867	21.5717	66.0525	-31.0655	57.556	-4.6219	111.751	10.5553	108.355	-2.4826	103.942	-0.4933		38					133.437	-8.8062					119.359	3.2388		38	145.909	4.15873	141.779	-3.9628	144.391	-0.8432	119.683	-5.8796	128.48	-9.5409	128.48	-9.5409		38	101.387	24.7597	105.05	-5.9273
		38	79.1272	22.2122	63.9952	-33.1228	58.3485	-3.82941	112.311	11.1149	108.344	-2.4942	106.308	1.8719		39														39	143.556	1.80638	142.739	-3.0028	144.835	-0.3996	121.86	-3.7032	131.667	-6.3534	131.667	-6.3534		39	96.5523	19.9251	110.995	0.0172788
		39	79.3336	22.4187	65.2611	-31.8569	56.7463	-5.43166	110.046	8.8499	108.371	-2.467	104.566	0.1304		40														40	140.858	-0.891371	135.429	-10.3121			122.179	-3.3844						40
	End	40	75.6014	18.6864	65.8452	-31.2727	56.8102	-5.36774	110.067	8.871	110.743	-0.0945	104.849	0.4129																			140.471	-5.2704			127.261	1.6985						41
			HNS001														JP002														AMS005														MJ006
			Max value iontophoresis														Max value iontophoresis														Max value iontophoresis														Max value iontophoresis
			Pulse 1	Pulse 2	Pulse 3	control 1	control 2	control 3									Pulse 1	Pulse 2	Pulse 3	control 1	control 2	control 3									Pulse 1	Pulse 2	Pulse 3	control 1	control 2	control 3									Pulse 1	Pulse 2	Pulse 3	control 1	control 2
			96.301	106.428	96.0093	108.311	116.213	110.578									151.244	173.901	169.167	115.764	117.693	124.623									154.804	176.175	170.432	127.73	138.317	138.317									104.143	112.507	114.532	81.3056	95.448
[truncated: 150 more columns]

## Sheet: 0.01% Ach
			HNS001														JP002														AMS005														MJ006
			Ach 0.01%														Ach 0.01%														Ach 0.01%														Ach 0.01%
			Absolute values	Baseline subtraction	Absolute values	Baseline subtraction	Absolute values	Baseline subtraction	Absolute values	Baseline subtraction	Absolute values	Baseline subtraction	Absolute values	Baseline subtraction			Absolute values	Baseline subtraction	Absolute values	Baseline subtraction	Absolute values	Baseline subtraction	Absolute values	Baseline subtraction	Absolute values	Baseline subtraction	Absolute values	Baseline subtraction			Absolute values	Baseline subtraction	Absolute values	Baseline subtraction	Absolute values	Baseline subtraction	Absolute values	Baseline subtraction	Absolute values	Baseline subtraction	Absolute values	Baseline subtraction			Absolute values	Baseline subtraction	Absolute values	Baseline subtraction	Absolute values
		Time (min)	Pulse 1	Pulse 1	Pulse 2	Pulse 2	Pulse 3	Pulse 3	Control 1	Control 1	Control 2	Control 2	Control 3	Control 3		Time (min)	Pulse 1	Pulse 1	Pulse 2	Pulse 2	Pulse 3	Pulse 3	Control 1	Control 1	Control 2	Control 2	Control 3	Control 3		Time (min)	Pulse 1	Pulse 1	Pulse 2	Pulse 2	Pulse 3	Pulse 3	Control 1	Control 1	Control 2	Control 2	Control 3	Control 3		Time (min)	Pulse 1	Pulse 1	Pulse 2	Pulse 2	Pulse 3
	Baseline	0	64.2749	0	112.354	0	100.688	0	101.196	0	110.838	0	104.436	0		1	121.43	0	164.826	0	146.259	0	113.74	0	115.299	0	116.121	0		1	139.307	0	137.563	0	145.409	0	135.534	0	125.563	0	138.02	0		1	57.5456	0	107.113	0	95.9142
	Ionto start	1	63.3462	-0.92866	118.517	6.1637	109.343	8.6548	101.792	0.5965	116.213	5.3755	102.427	-2.0085		2	149.429	27.9997	165.948	1.1221	156.268	10.0086	113.542	-0.1986	117.693	2.3942	123.765	7.6447		2	137.274	-2.033	149.482	11.9185	166.119	20.7103	134.962	-0.5724	127.73	2.1667	138.317	0.2968		2	59.866	2.32038	106.233	-0.8803	94.1311
		2	74.897	10.6222			114.067	13.3783	99.4656	-1.73005			105.06	0.624		3	153.928	32.4986	163.671	-1.1551	159.739	13.4801	114.204	0.4642	112.412	-2.8862	124.623	8.5022		3	140.167	0.8606	146.541	8.978	167.475	22.0656	135.515	-0.0197	126.262	0.6992	136.15	-1.8707		3	62.9049	5.35932	108.663	1.5502	104.56
		3	85.0228	20.7479	115.799	3.4454	115.058	14.3703	103.415	2.2194	112.479	1.6409	106.632	2.1963		4	153.315	31.8853	161.671	-3.1551	157.816	11.557	112.66	-1.0803	109.436	-5.862	117.9	1.7793		4	139.382	0.0748	144.705	7.1417			131.674	-3.86	122.642	-2.9212				4	56.28	-1.26561	111.385	4.2717	103.755
		4	89.9892	25.7143	119.543	7.1891	117.895	17.2072	100.597	-0.5987	112.586	1.7486	106.606	2.1698		5	149.448	28.0188	161.466	-3.3605	157.172	10.9127	115.764	2.0238	109.415	-5.8834	115.208	-0.9126		5	138.266	-1.0404	134.085	-3.4786	167.245	21.8354	129.26	-6.2745	121.361	-4.2021	131.885	-6.1353		5	60.0011	2.45551	110.877	3.7634	106.727
		5	90.2629	25.988	120.028	7.6738	119.75	19.0614	102.733	1.537	114.659	3.8209	104.383	-0.053		6	153.5	32.0704	159.708	-5.1183	158.102	11.8432	111.207	-2.533	111.454	-3.8443	114.321	-1.7997		6	138.649	-0.6575	142.452	4.8888	167.978	22.569	129.32	-6.2142	120.571	-4.992	133.832	-4.189		6	60.6159	3.07028	112.683	5.5697	109.307
		6	91.7015	27.4266	119.308	6.9544	122.299	21.611	104.511	3.3155	114.101	3.2631	108.407	3.9713		7	151.694	30.2646	174.973	10.1473	157.517	11.2581	108.92	-4.8199	111.242	-4.0564	113.797	-2.3231		7	137.783	-1.5238	141.691	4.1276			131.026	-4.508	118.932	-6.6308				7	65.6321	8.08649	110.444	3.331	109.562
		7	93.9572	29.6823	117.18	4.8262	125.346	24.6578	104.616	3.4207	112.574	1.7361	110.578	6.1425		8	149.432	28.0023	173.702	8.8762	161.178	14.9191	108.678	-5.0627	110.368	-4.9301	114.642	-1.4784		8	142.013	2.7062	156.873	19.3096	167.304	21.8953	132.08	-3.4545	121.267	-4.2957	134.702	-3.3187		8	71.3845	13.8389	110.279	3.166	108.899
		8	97.0474	32.7725			122.226	21.538	105.212	4.0167			110.198	5.7621		9	148.474	27.0447	171.317	6.4912	157.541	11.282	108.82	-4.9205	110.418	-4.8802	114.799	-1.3216		9	140.507	1.2007			163.349	17.9394	131.316	-4.2182			132.051	-5.9693		9	73.247	15.7014	111.594	4.4805	109.126
		9	94.6392	30.3643			123.379	22.6906	106.994	5.7982			110.354	5.9182		10	150.917	29.4875	170.709	5.883	157.796	11.5366	108.198	-5.5427	109.078	-6.2206	115.052	-1.0688		10	141.446	2.1396	138.535	0.9718	158.826	13.4167	127.847	-7.6878	114.068	-11.4951	131.698	-6.3223		10	75.2986	17.753	110.382	3.2691	110.491
	Ionto stop	10	96.7217	32.4468	116.886	4.5326			108.311	7.1152	114.671	3.8332				11	150.878	29.4481	169.898	5.0722	155.473	9.2137	108.555	-5.1856	109.759	-5.5397	113.594	-2.5264		11	145.936	6.6294	142.401	4.8378	155.279	9.8698	131.941	-3.5938	113.521	-12.0424	135.294	-2.7264		11	78.8285	21.2829	113.041	5.9279	110.773
	Wash-out start	11	99.4126	35.1377	116.593	4.2389			107.856	6.6605	112.37	1.5318				12	147.527	26.0972	172.337	7.511	148.067	1.8074	111.069	-2.6709	111.951	-3.348	113.46	-2.6607		12			145.931	8.3675	149.165	3.7558			112.636	-12.9267	128.851	-9.1699		12	78.1365	20.5909	113.022	5.9087	104.973
		12	99.4646	35.1897	118.798	6.4444	113.58	12.8921	106.775	5.579	111.695	0.8577	105.948	1.512		13	146.41	24.9803	161.012	-3.8139	147.928	1.6683	111.398	-2.3423	111.774	-3.5243	113.683	-2.437		13	148.762	9.4555	150.608	13.0442	151.922	6.5131	126.694	-8.84	105.257	-20.3059	128.87	-9.1503		13	82.7425	25.1968	114.968	7.8549	102.099
		13	99.3565	35.0817	115.675	3.3212	112.707	12.0186	107.708	6.5125	113.028	2.1908	108.523	4.0875		14	142.584	21.1548	166.121	1.2949	150.833	4.5743	111.163	-2.5777	107.053	-8.2451	114.507	-1.6135		14	152.333	13.0262	150.039	12.4758	147.013	1.6037	126.204	-9.3303	125.485	-0.0779	131.048	-6.9722		14	84.1753	26.6297	114.945	7.8315	106.91
		14	101.567	37.2922	114.87	2.5166	111.413	10.7245	111.578	10.3821	112.537	1.6995	105.727	1.2915		15	143.434	22.0047	165.22	0.3934	150.912	4.653	111.822	-1.9184	110.013	-5.285	114.674	-1.4465		15	151.127	11.8198	150.118	12.5547	145.524	0.1146	127.583	-7.9515	126.219	0.6555	132.134	-5.8862		15	87.5642	30.0186	114.743	7.6293	105.714
		15	103.293	39.0181	114.586	2.2326	111.703	11.0148	113.975	12.7788	110.301	-0.5369	105.683	1.2473		16	143.131	21.7018	162.814	-2.0122	149.313	3.0535	110.522	-3.2183	109.219	-6.0791	115.278	-0.8427		16	149.701	10.394	147.33	9.7669	140.434	-4.9752	127.126	-8.408	121.54	-4.0234	131.698	-6.3225		16	89.0698	31.5242	115.103	7.9898	105.556
		16	105.316	41.041	115.087	2.7335	111.215	10.5268	112.575	11.3796	111.107	0.2691	108.107	3.6712		17	142.969	21.5389	165.937	1.1113	148.212	1.9525	111.318	-2.4221	110.492	-4.8061	113.51	-2.6108		17			151.974	14.4102	139.027	-6.3826			127.21	1.6465	132.2	-5.8204		17	90.6439	33.0983	113.34	6.2268	106.235
		17	105.798	41.5227	112.771	0.4169	110.037	9.3492	116.592	15.3959	109.984	-0.8537	106.859	2.4231		18	140.653	19.2231	157.8	-7.0262	148.663	2.4041	111.142	-2.5978	111.287	-4.0115	114.212	-1.9087		18	153.385	14.0778	151.849	14.2853	144.646	-0.7632	126.501	-9.0335	126.421	0.8575	135.719	-2.3018		18	95.6186	38.073	115.047	7.9335	102.914
		18	108.435	44.1604	115.346	2.9922	111.919	11.2304	116.223	15.0277	109.502	-1.3353	107.894	3.4578		19	142.028	20.5981	159.102	-5.7241	147.294	1.035	112.609	-1.1313	111.832	-3.4663	112.195	-3.9257		19	156.984	17.677					131.732	-3.8021						19	95.9997	38.454	118.996	11.883	103.522
		19	108.768	44.4934	114.921	2.5675	111.875	11.1865	115.103	13.9068	111.281	0.4432	107.921	3.4848		20	142.308	20.8781	161.068	-3.7577	146.869	0.6103	111.912	-1.828	112.578	-2.721	113.192	-2.9281		20	157.185	17.8781	154.218	16.6548	130.595	-14.8137	129.969	-5.5654	122.281	-3.2818	131.912	-6.1089		20	93.6214	36.0758	112.126	5.0131	103.669
		20	113.839	49.564	114.543	2.1893	112.377	11.6887	114.586	13.3904	111.485	0.6472	108.802	4.3664		21	143.388	21.9585	154.955	-9.8712	147.75	1.4908	113.531	-0.2096	109.313	-5.9855	115.948	-0.1728		21	166.461	27.1542	163.982	26.4187	133.605	-11.8045	128.13	-7.4044	130.462	4.8994	131.442	-6.5786		21	94.9596	37.414	114.013	6.9001	101.636
		21	113.194	48.919	113.258	0.9039	109.878	9.1896	115.055	13.8596	110.711	-0.1266	106.373	1.9373		22	145.74	24.3102	153.612	-11.2143	148.074	1.8149	112.102	-1.6383	111.569	-3.7295	118.539	2.4187		22	163.694	24.3868	159.504	21.9401	127.949	-17.4605	126.376	-9.1581	128.088	2.5253	133.513	-4.5076		22	95.8268	38.2812	108.979	1.8661
		22	112.773	48.4986	113.251	0.8975	108.693	8.005	115.928	14.7323	110.427	-0.4104	106.508	2.0718		23	145.615	24.1857	155.232	-9.5944	144.974	-1.2851	117.55	3.8095	112.696	-2.6027	117.608	1.4875		23	166.496	27.1891	160.755	23.1918			126.219	-9.3156	129.811	4.248				23	97.1314	39.5858	110.74	3.627	105.041
		23	116.112	51.8375	109.216	-3.1375	110.067	9.3784	116.279	15.0831	108.959	-1.8785	108.215	3.7788		24	147.734	26.3042	155.608	-9.2178	147.44	1.1811	114.161	0.4209	111.89	-3.4082	116.574	0.4538		24	162.599	23.2919	162.887	25.3235	129.933	-15.4759	125.621	-9.9137	130.271	4.7076	134.167	-3.853		24	102.222	44.676	107.948	0.8349	99.6066
		24	115.019	50.7438	111.537	-0.8164	108.858	8.1693	114.226	13.0299	111.73	0.892	108.148	3.7126		25	145.249	23.8195	154.148	-10.6782	147.122	0.8624	114.199	0.4584	114.335	-0.9635	115.776	-0.3445		25	166.767	27.4606	160.196	22.6326	130.767	-14.6418	126.966	-8.5684	128.221	2.6579	133.284	-4.7363		25	101.676	44.1306	107.443	0.3294	101.849
		25	116.105	51.8304	112.673	0.3194	107.605	6.9165	112.74	11.544	112.135	1.297	107.085	2.6488		26	149.663	28.2329	150.28	-14.5466	148.544	2.2847	113.88	0.1399	113.608	-1.6904	115.649	-0.4718		26	160.012	20.7049	155.915	18.3512	134.395	-11.0139	128.552	-6.9825	124.127	-1.4362	131.458	-6.5621		26	93.5312	35.9855	107.972	0.859	97.3491
		26	114.629	50.3536	112.502	0.1484	106.632	5.9436	114.672	13.4759	111.868	1.0302	106.312	1.8762		27	144.377	22.9474	153.564	-11.2617	147.008	0.7491	110.939	-2.8009	114.7	-0.599	117.071	0.9508		27	157.517	18.2101			131.14	-14.269	126.711	-8.8237			132.457	-5.5633		27	102.121	44.5758	111.477	4.3635	98.3437
		27	113.65	49.3753	111.226	-1.1278	105.769	5.0805	112.777	11.5817	113.287	2.4498	108.19	3.7545		28	144.781	23.3513	154.487	-10.3392	143.78	-2.4792	111.704	-2.0363	113.234	-2.0645	115.348	-0.7723		28	158.856	19.5492	151.227	13.6638	132.536	-12.8731	126.651	-8.8835	127.153	1.5898	132.423	-5.5972		28	103.595	46.0491	109.56	2.4465	95.7123
		28	109.522	45.2473	111.662	-0.6918	104.956	4.2682	114.335	13.1395	110.577	-0.2611	107.771	3.3349		29	146.155	24.7258	153.344	-11.4822	143.832	-2.427	109.702	-4.0387	113.1	-2.1984	117.856	1.7351		29	161.336	22.0293	142.98	5.4162	129.533	-15.8766	126.663	-8.871	124.731	-0.8325	131.666	-6.3542		29	101.799	44.253	110.758	3.6449	99.2419
		29	110.206	45.9307	111.298	-1.056	105.978	5.2899	110.29	9.0943	112.641	1.8028	108.754	4.3178		30	148.248	26.8187	150.541	-14.2854	142.93	-3.3289	110.462	-3.2786	112.729	-2.5698	118.028	1.9075		30	162.729	23.4224	146.069	8.5052	126.553	-18.8561	128.567	-6.9669	123.472	-2.091	130.611	-7.4094		30	99.3102	41.7645	107.461	0.348	93.4821
		30	113.627	49.352	109.185	-3.169	105.367	4.6786	113.658	12.4625	111.131	0.2931	104.156	-0.2801		31	146.785	25.3555	147.09	-17.7358	144.388	-1.8711	109.643	-4.0969	112.705	-2.5937	115.01	-1.1102		31	152.523	13.2158	147.216	9.6529	120.706	-24.7031	125.525	-10.0095	123.79	-1.7725	130.463	-7.5575		31	97.2812	39.7356	105.93	-1.1833	96.7504
		31	110.549	46.2739	108.199	-4.1544	103.046	2.3574	110.213	9.0174	109.898	-0.9399	101.977	-2.4586		32	147.658	26.2284	146.375	-18.4508	143.532	-2.7276	110.797	-2.9436	112.073	-3.2256	114.936	-1.1848		32	156.114	16.8077	146.549	8.9861	124.805	-20.604	128.941	-6.5933	123.16	-2.4027	133.048	-4.9723		32	98.5233	40.9777	106.513	-0.6007	94.6198
		32	110.403	46.1283	107.918	-4.4354	102.155	1.4664	112.406	11.2103	111.908	1.07	102.445	-1.9909		33	147.061	25.6314	150.408	-14.4181	137.965	-8.2945	107.891	-5.8493	113.475	-1.823	115.297	-0.8232		33	151.051	11.744	142.726	5.1624	121.5	-23.9092	122.496	-13.0386	121.49	-4.0728	130.811	-7.2094		33	96.3953	38.8497	105.5	-1.6134	92.3582
		33	110.439	46.1642	106.766	-5.5876	102.337	1.6485	113.055	11.8597	110.029	-0.8088	101.602	-2.8334		34	146.277	24.8474	151.487	-13.339	137.736	-8.5229	109.947	-3.7934	112.979	-2.3191	116.672	0.5512		34	151.294	11.9874	140.807	3.244	122.272	-23.137	127.944	-7.5908	123.264	-2.2985	129.588	-8.4321		34	97.5264	39.9808	105.161	-1.9524	93.7397
		34	106.652	42.3771	107.188	-5.1655	99.8366	-0.85157	110.728	9.5325	108.561	-2.2769	103.984	-0.4521		35	147.838	26.4081	148.601	-16.2251	140.278	-5.9813	112.951	-0.7897	112.196	-3.1021	113.974	-2.1465		35	124.466	-14.8405	140.318	2.7542	118.173	-27.2365	126.859	-8.6756	120.362	-5.201	128.33	-9.6902		35	98.4846	40.9389	105.046	-2.0672	89.8534
		35	108.899	44.6239	105.223	-7.1305	100.545	-0.1431	113.175	11.9792	108.443	-2.3947	105.853	1.4173		36	149.897	28.4676	146.558	-18.2684	140.071	-6.1879	111.828	-1.9127	112.701	-2.5974	116.8	0.68		36	121.951	-17.3562	136.738	-0.8251	113.094	-32.3157	125.609	-9.9249	124.216	-1.3471	130.833	-7.1873		36	102.727	45.181	105.414	-1.6989	87.9876
		36	108.588	44.3129	104.833	-7.5203	99.8518	-0.83642	112.521	11.3255	108.591	-2.2463	104.223	-0.2125		37	150.547	29.1174	148.139	-16.6867	139.205	-7.0546	110.744	-2.9967	112.772	-2.5267	116.653	0.532		37	115.961	-23.3454	138.181	0.6177	111.721	-33.688	124.638	-10.8959	123.2	-2.3629	127.644	-10.3768		37	101.015	43.4698	103.737	-3.3767	92.5323
		37	107.953	43.6777	103.189	-9.1643	98.5521	-2.13614	111.751	10.5553	108.355	-2.4826	103.942	-0.4933		38					138.089	-8.1703					119.359	3.2388		38	114.313	-24.9937	124.274	-13.2891	106.947	-38.4624	122.766	-12.7681	119.683	-5.8796	128.48	-9.5409		38	101.236	43.6904	102.753	-4.3602
		38	106.786	42.5113	103.138	-9.2157	98.1067	-2.58151	112.311	11.1149	108.344	-2.4942	106.308	1.8719		39														39	113.29	-26.0165	129.161	-8.4019	109.36	-36.0491	120.087	-15.4477	121.86	-3.7032	131.667	-6.3534		39	101.404	43.8581	106.547	-0.5661
		39	105.053	40.7782	102.226	-10.1276	96.5418	-4.14644	110.046	8.8499	108.371	-2.467	104.566	0.1304		40														40	113.16	-26.1463	116.473	-21.09			120.314	-15.22	122.179	-3.3844				40
	End	40	104.492	40.2175	100.243	-12.1107	97.6667	-3.02148	110.067	8.871	110.743	-0.0945	104.849	0.4129																			128.266	-9.2974					127.261	1.6985
			HNS001														JP002														AMS005														MJ006
			Max value iontophoresis														Max value iontophoresis														Max value iontophoresis														Max value iontophoresis
			Pulse 1	Pulse 2	Pulse 3	control 1	control 2	control 3									Pulse 1	Pulse 2	Pulse 3	control 1	control 2	control 3									Pulse 1	Pulse 2	Pulse 3	control 1	control 2	control 3									Pulse 1	Pulse 2	Pulse 3	control 1	control 2
			97.0474	120.028	125.346	108.311	116.213	110.578									153.928	174.973	161.178	115.764	117.693	124.623									145.936	156.873	167.978	135.534	127.73	138.317									78.8285	113.041	110.773	81.3056	95.448
[truncated: 150 more columns]

## Sheet: 0.001% Ach
			HNS001														JP002														AMS005														MJ006
			Ach 0.001%														Ach 0.001%														Ach 0.001%														Ach 0.001%
			Absolute values	Baseline subtraction	Absolute values	Baseline subtraction	Absolute values	Baseline subtraction	Absolute values	Baseline subtraction	Absolute values	Baseline subtraction	Absolute values	Baseline subtraction			Absolute values	Baseline subtraction	Absolute values	Baseline subtraction	Absolute values	Baseline subtraction	Absolute values	Baseline subtraction	Absolute values	Baseline subtraction	Absolute values	Baseline subtraction			Absolute values	Baseline subtraction	Absolute values	Baseline subtraction	Absolute values	Baseline subtraction	Absolute values	Baseline subtraction	Absolute values	Baseline subtraction	Absolute values	Baseline subtraction			Absolute values	Baseline subtraction	Absolute values	Baseline subtraction	Absolute values
		Time (min)	Pulse 1	Pulse 1	Pulse 2	Pulse 2	Pulse 3	Pulse 3	Control 1	Control 1	Control 2	Control 2	Control 3	Control 3		Time (min)	Pulse 1	Pulse 1	Pulse 2	Pulse 2	Pulse 3	Pulse 3	Control 1	Control 1	Control 2	Control 2	Control 3	Control 3		Time (min)	Pulse 1	Pulse 1	Pulse 2	Pulse 2	Pulse 3	Pulse 3	Control 1	Control 1	Control 2	Control 2	Control 3	Control 3		Time (min)	Pulse 1	Pulse 1	Pulse 2	Pulse 2	Pulse 3
	Baseline	0	63.8479	0	92.4827	0	96.4742	0	108.568	0	109.942	0	111.896	0		1	111.812	0	139.89	0	132.039	0	153.517	0			160.145	0		1	90.2685	0	122.472	0	134.177	0	215.756	0	223.739	0	220.623	0		1	68.9565	0	111.207	0	102.201
	Ionto start	1	70.015	6.16716	99.3407	6.85805	104.872	8.39762	106.609	-1.9592	108.346	-1.596	114.15	2.2533		2	131.737	19.9248	138.924	-0.9665	137.826	5.7872	149.112	-4.4052			157.426	-2.7191		2	92.5794	2.31086	135.905	13.4329	147.977	13.8001	218.256	2.4999	221.322	-2.4172	220.261	-0.3618		2	70.9247	1.96825	109.119	-2.0881	103.252
		2	76.184	12.3361	104.501	12.0181	109.507	13.0324	107.216	-1.3528	105.848	-4.0939	112.086	0.1894		3	141.372	29.56	138.064	-1.8265	144.577	12.5384	147.312	-6.2044			158.805	-1.34		3	103.196	12.9274	144.852	22.3805	157.881	23.7036	217.468	1.7126	223.664	-0.0748	225.163	4.5403		3	74.0688	5.11236	107.321	-3.8859	104.511
		3	79.6515	15.8037	107.562	15.0798	107.937	11.4627	107.024	-1.5447	108.309	-1.6326	110.337	-1.5591		4	144.543	32.7313	141.443	1.5531	141.751	9.7123	147.06	-6.4572			155.496	-4.6488		4	98.4448	8.17625	147.602	25.1303	159.736	25.5586	216.716	0.9605	222.211	-1.5279	222.446	1.8233		4	75.4958	6.53929	110.504	-0.7023	108.601
		4	85.0336	21.1857	108.512	16.0292			107.222	-1.3463	107.792	-2.1503				5	143.225	31.4136	135.963	-3.9276	141.977	9.9383	146.204	-7.3131			157.161	-2.9846		5	106.964	16.6955	147.281	24.8091	165.49	31.313	218.088	2.3324	223.123	-0.6154	223.409	2.7862		5	78.6965	9.74002	113.648	2.4413	110.892
		5	85.2424	21.3945	108.613	16.1307	113.814	17.3402	107.66	-0.9086	105.534	-4.4076	113.177	1.2809		6	142.952	31.1397	137.963	-1.9273	139.624	7.5853	146.98	-6.5369			157.634	-2.5113		6	113.298	23.0297	147.767	25.2951	162.251	28.0738	217.688	1.932	225.529	1.7902	223.252	2.6293		6	76.6555	7.69899	116.009	4.802	112.588
		6	86.5736	22.7257	108.704	16.2213	110.898	14.4236	108.042	-0.5264	110.604	0.6622	113.022	1.1252		7	145.965	34.1528	138.197	-1.6933	140.887	8.8488	149.875	-3.6421			156.808	-3.3377		7	120.834	30.5654	143.26	20.7886	154.899	20.7214	219.421	3.6653	224.353	0.6144	225.267	4.6445		7	77.8912	8.93467	115.741	4.5342	107.846
		7	90.4325	26.5847	113.184	20.7012	108.92	12.4458	107.367	-1.2011	109.039	-0.9035	113.648	1.7514		8	144.681	32.8689	133.019	-6.8713	132.847	0.8086	146.704	-6.8132			154.52	-5.6257		8	127.308	37.0399	149.645	27.1731	146.921	12.7438	214.753	-1.0026	224.566	0.8272	219.69	-0.9326		8	83.4246	14.4681	115.067	3.8598	105.581
		8	89.935	26.0871	111.224	18.7411	114.017	17.5431	109.784	1.2153	110.486	0.5442	113.423	1.527		9	139.992	28.1798	132.107	-7.7835	129.921	-2.1175	147.784	-5.7332			154.572	-5.5735		9	138.976	48.7078	142.249	19.7767	146.876	12.6993	220.335	4.5789	224.657	0.9183	221.977	1.3549		9	83.4949	14.5384	116.759	5.5523	107.306
		9	92.7581	28.9102	113.733	21.25	111.689	15.2144	108.113	-0.4556	108.352	-1.5906	114.773	2.8767		10	144.007	32.1957	132.229	-7.6612	129.27	-2.769	146.555	-6.9614			158.614	-1.5308		10			145.72	23.2487	141.592	7.4144			224.083	0.3447	221.412	0.7896		10	88.4037	19.4472	113.178	1.9708	109.753
	Ionto stop	10	94.8781	31.0302	112.275	19.7924	111.579	15.1044	109.649	1.0805	113.38	3.4376	113.383	1.4869		11	140.015	28.203	130.825	-9.0647	127.529	-4.51	143.017	-10.5			154.319	-5.8261		11	145.644	55.3751	142.2	19.7283	150.145	15.9676	216.847	1.0909	222.635	-1.1042	219.465	-1.1574		11	90.1185	21.162	116.871	5.6637	112.108
	Wash-out start	11	86.9127	23.0649	104.841	12.3588	109.195	12.7209	111.002	2.4335	113.728	3.7857	113.798	1.9018		12	136.32	24.508	137.006	-2.8839	130.052	-1.987	141.556	-11.9611			153.303	-6.8423		12	144.184	53.9158	142.133	19.6613	145.693	11.5154	214.729	-1.0265	220.747	-2.992	222.055	1.4326		12	90.0205	21.064	116.648	5.4409	107.026
		12	84.2769	20.4291	104.561	12.0781	110.454	13.9799	110.125	1.5565	113.053	3.1106	114.419	2.523		13	137.158	25.3461	129.715	-10.1754	130.236	-1.8023	142.752	-10.7652			152.748	-7.397		13	143.292	53.023	144.492	22.0205	149.712	15.5346	215.775	0.0188	226.032	2.2931	221.469	0.8459		13	94.2423	25.2858	114.803	3.5959	110.347
		13	92.7298	28.8819	102.597	10.1142	113.02	16.5459	111.624	3.056	109.509	-0.4331	114.511	2.6149		14	133.859	22.0468	133.266	-6.6243	123.497	-8.5417	143.413	-10.1042			150.829	-9.3163		14	141.53	51.2615	143.157	20.685	147.883	13.7061	215.768	0.0123	224.567	0.828	217.827	-2.7961		14	98.1446	29.1881	118.064	6.8569	106.427
		14	95.1504	31.3026	105.619	13.1367	112.17	15.6956	111.947	3.3786	111.479	1.5369	117.585	5.6882		15	132.812	21.0006	131.762	-8.1279	123.598	-8.4411	144.839	-8.6777			153.628	-6.5176		15	135.286	45.0175	138.41	15.9379	159.68	25.5033	215.073	-0.6832	224.913	1.1747	220.974	0.351		15	101.776	32.82	118.268	7.0612	108.729
		15	95.2324	31.3846	106.278	13.795	107.26	10.7858	111.67	3.1015	107.61	-2.3325	117.15	5.2537		16	133.217	21.4048	135.543	-4.3467	120.639	-11.4	143.808	-9.7086			148.27	-11.8755		16	132.773	42.5049	143.761	21.2889	157.182	23.0046	217.781	2.0252	225.239	1.5006	219.785	-0.8379		16	104.414	35.4579	118.139	6.9322	112.106
		16	97.6673	33.8194	109.41	16.9271	103.828	7.35382	112.226	3.6575	109.058	-0.8836	119.546	7.6492		17	136.688	24.876	134.974	-4.9163	122.421	-9.6179	146.653	-6.8635			151.163	-8.9822		17	142.531	52.2629			160.385	26.2076	217.781	2.0248			223.024	2.4019		17	101.215	32.2582	121.98	10.7732	110.016
		17	100.359	36.5106	109.2	16.717	98.6426	2.16841	112.482	3.9134	112.831	2.8888	117.756	5.8596		18	131.157	19.345	129.593	-10.2968	122.54	-9.4984	150.058	-3.4593			149.863	-10.2827		18	149.099	58.8306	139.73	17.2579	162.988	28.8105	217.862	2.106	221.793	-1.9459	224.609	3.986		18	105.226	36.2699	120.934	9.7276	110.719
		18	99.2586	35.4107			101.986	5.51202	109.913	1.3447			114.28	2.3837		19	132.782	20.9699	132.626	-7.2645	119.548	-12.4903	151.608	-1.9093			148.028	-12.117		19	151.655	61.3863	143.599	21.1276	156.953	22.7762	217.614	1.8579	223.223	-0.5157	223.043	2.4203		19	105.053	36.0964	113.534	2.3277	109.721
		19	96.9384	33.0905	107.628	15.1453	98.8485	2.37435	108.115	-0.4529	112.61	2.6675	113.309	1.4127		20	131.251	19.4396	134.588	-5.3018	123.311	-8.7275	151.669	-1.8474			149.262	-10.8828		20	149.678	59.4095	139.831	17.3588	164.302	30.125	219.025	3.2692	221.703	-2.0354	221.885	1.2625		20	104.81	35.8535	120.379	9.1727	112.524
		20	99.0445	35.1966	109.304	16.821	101.975	5.50082	110.085	1.517	113.542	3.5996	115.389	3.493		21	130.826	19.0143	131.198	-8.6917	122.305	-9.7339	153.092	-0.4251			147.796	-12.3494		21	153.059	62.7904	141.321	18.8492			217.893	2.1372	222.656	-1.0823				21	105.217	36.2601	115.036	3.8289	110.482
		21	99.1929	35.345	108.827	16.3446	100.537	4.06232	108.793	0.225	113.663	3.7206	115.847	3.9509		22	132.106	20.2945	131.313	-8.5769	120.389	-11.6493	151.24	-2.2769			147.237	-12.9082		22	161.839	71.5702	141.805	19.333	153.178	19.0005	213.952	-1.8036	224.767	1.0286	222.033	1.4105		22	103.799	34.8429	118.186	6.9796	113.508
		22	97.9744	34.1265	108.418	15.9355	99.5317	3.05754	107.704	-0.8645	116.756	6.8142	114.755	2.859		23	129.777	17.9648	131.867	-8.0228	121.092	-10.947	154.034	0.517			145.416	-14.7294		23	164.078	73.8094	140.928	18.4557	153.396	19.2186	218.28	2.5241	225.466	1.7275	220.464	-0.1587		23	105.266	36.3092	114.511	3.3044	110.392
		23	95.5272	31.6793	107.591	15.108	98.2495	1.77531	109.455	0.8864	116.416	6.4737	118.399	6.5027		24	130.238	18.4267	130.683	-9.2076	120.373	-11.6662	152.862	-0.6551			148.174	-11.9708		24	164.801	74.5326	142.092	19.6198	154.597	20.4194	216.252	0.4962	226.543	2.8044	220.924	0.3012		24	105.894	36.938	116.75	5.5433	111.862
		24	96.9335	33.0857	111.248	18.7653	100.524	4.04952	108.557	-0.0109	117.608	7.6654	118.093	6.1964		25	127.426	15.6144	126.804	-13.0857	116.16	-15.8786	152.202	-1.3148			150.892	-9.2531		25	172.429	82.1601	138.898	16.4263	152.372	18.1949	220.848	5.0923	225.65	1.9111	220.985	0.3626		25	107.143	38.1866	119.651	8.4438	110.894
		25	95.536	31.6882	105.887	13.4045	99.7712	3.29706	108.253	-0.3152	118.36	8.418	117.036	5.1397		26	128.944	17.1322	131.796	-8.0946	117.425	-14.6136	151.28	-2.2371			152.999	-7.1461		26	156.968	66.6993	133.87	11.3978	149.931	15.754	217.913	2.1575	226.38	2.6412	223.081	2.4581		26	108.419	39.463	121.371	10.1647	109.495
		26	94.5047	30.6569	107.592	15.1092	104.49	8.01552	108.626	0.0574	116.323	6.3807	118.36	6.464		27	130.463	18.6508	131.625	-8.2651	122.337	-9.702	152.549	-0.9675			147.372	-12.7736		27	145.121	54.8524	139.076	16.6043	151.599	17.4217	217.31	1.5546	228.934	5.1956	224.608	3.9858		27	104.611	35.6548	108.347	-2.8599	105.46
		27			104.585	12.1028	103.439	6.96482			117.565	7.6227	116.958	5.0616		28	131.719	19.9067	127.423	-12.4671	119.547	-12.4914	148.703	-4.8142			147.625	-12.5199		28	130.075	39.8065	132.159	9.6874	150.184	16.0067	217.203	1.4468	224.38	0.6415	221.188	0.5649		28	105.642	36.686	115.106	3.8995	110.272
		28	95.8819	32.034	103.457	10.9744	102.543	6.06912	109.501	0.9327	117.842	7.9	117.692	5.7954		29	130.808	18.9963	128.298	-11.5921	116.575	-15.4635	149.091	-4.426			149.714	-10.4314		29	130.287	40.0189	134.992	12.5197	150.672	16.495	217.295	1.5391	222.628	-1.1109	221.033	0.4101		29	108.295	39.3388	109.509	-1.698	105.353
		29	95.7162	31.8683	105.148	12.6649	103.087	6.61242	109.875	1.3068	114.909	4.9668	113.994	2.0978		30	130.531	18.7192	128.924	-10.9657	117.368	-14.671	148.704	-4.8131			151.056	-9.0889		30	126.914	36.6451	130.592	8.1201	148.316	14.1384	215.037	-0.7191	223.538	-0.2007	221.558	0.9351		30	105.621	36.6647	110.155	-1.0522	105.515
		30	97.222	33.3742	105.748	13.2648	99.3889	2.91467	110.794	2.2254	114.07	4.1278	115.313	3.4169		31	130.97	19.1582	127.121	-12.7696	114.373	-17.6662	150.046	-3.4709			151.832	-8.313		31	128.988	38.7194	134.349	11.8768	151.468	17.2904	217.046	1.29	225.522	1.7832	220.886	0.2633		31	109.958	41.0016	108.817	-2.3895	106.463
		31	97.1135	33.2656	104.605	12.1222	102.394	5.91972	112.261	3.6928	114.712	4.7696	114.424	2.5281		32	128.437	16.6256	129.183	-10.7069	116.792	-15.2465	150.432	-3.0851			150.568	-9.5775		32	127.861	37.5928	134.666	12.1946	151.316	17.1386	219.538	3.7822	222.079	-1.66	221.396	0.7734		32			107.585	-3.6216	106.393
		32	98.5705	34.7227	105.747	13.2647	99.2103	2.73612	112.737	4.169	110.831	0.8886	114.631	2.7346		33	128.816	17.004	129.24	-10.6496	112.852	-19.1867	147.166	-6.3511			147.803	-12.3426		33	122.607	32.3385	134.542	12.0697	151.124	16.9468	215.784	0.0277	222.553	-1.1859	220.442	-0.1807		33	113.985	45.0288	109.957	-1.2497	106.642
		33	98.4637	34.6158	104.305	11.8223	99.6474	3.17317	111.841	3.2729	110.928	0.9858	115.022	3.1252		34	130.822	19.0105	130.822	-9.0678	115.898	-16.1402	144.594	-8.9234			149.776	-10.3694		34	125.288	35.0191	132.14	9.6683	148.577	14.3995	218.756	3.0001	225.531	1.7924	222.804	2.1809		34	109.951	40.9947	109.712	-1.4949	108.325
		34	96.4752	32.6273	102.441	9.95814	95.8501	-0.62412	110.335	1.7664	117.101	7.1592	113.699	1.8023		35	128.039	16.2276	128.039	-11.8507	114.076	-17.9623	146.77	-6.7466			149.406	-10.7396		35	125.836	35.5675	139.705	17.2331	149.682	15.5052	218.219	2.4633	224.584	0.8449	218.274	-2.3486		35	107.396	38.4397	108.214	-2.9926	103.56
		35	97.7935	33.9456	107.713	15.2303	96.7031	0.22891	110.97	2.402	113.439	3.4971	113.061	1.1647		36	128.106	16.294	128.106	-11.7843	113.721	-18.3176	146.546	-6.9712			149.248	-10.8969		36	125.055	34.7862	138.423	15.9508	146.019	11.8421	219.249	3.4927	222.722	-1.0164	220.394	-0.2283		36	107.86	38.9038	108.194	-3.0125	107.227
		36	94.6419	30.7941	104.768	12.2849	94.9435	-1.53065	106.979	-1.5889	111.747	1.8045	113.876	1.9801		37	125.888	14.0759	125.888	-14.0024			143.321	-10.1959						37	123.894	33.6251	133.055	10.5831	149.787	15.6101	220.198	4.4424	224.142	0.4035	223.314	2.6912		37	107.877	38.9206	105.734	-5.4725	105.056
		37	94.0855	30.2377	103.365	10.882	94.628	-1.84615	110.488	1.9197	115.015	5.0733	111.262	-0.6344		38														38	123.399	33.1302	127.868	5.3962	143.543	9.3656	215.607	-0.1493	219.365	-4.3734	221.113	0.4899		38	102.749	33.7926	111.175	-0.0315	106.375
		38	92.258	28.4101	100.115	7.63244	92.3017	-4.17249	106.702	-1.8664	110.946	1.0035	112	0.1036		39														39	124.98	34.7116	134.472	12	140.197	6.0197	222.277	6.521	221.737	-2.0016	223.199	2.5762		39	109.371	40.4145	106.469	-4.7377	103.942
		39	90.3811	26.5332	98.6512	6.16857	94.1655	-2.30873	108.739	0.1706	120.992	11.0495	112.447	0.5509		40														40	122.436	32.1678	134.823	12.3516	120.204	-13.9732	222.695	6.9395	221.15	-2.5886	213.651	-6.9718		40					104.584
	End	40																															130.595	8.1234	126.637	-7.5401			224.077	0.3378	218.261	-2.3615
			HNS001														JP002														AMS005														MJ006
			Max value iontophoresis														Max value iontophoresis														Max value iontophoresis														Max value iontophoresis
			Pulse 1	Pulse 2	Pulse 3	control 1	control 2	control 3									Pulse 1	Pulse 2	Pulse 3	control 1	control 2	control 3									Pulse 1	Pulse 2	Pulse 3	control 1	control 2	control 3									Pulse 1	Pulse 2	Pulse 3	control 1	control 2
			94.8781	113.733	114.017	109.784	113.38	114.773									145.965	141.443	144.577	153.517	0	160.145									145.644	149.645	165.49	220.335	225.529	225.267									90.1185	116.871	112.588	106.07	102.639
[truncated: 150 more columns]

## Sheet: 0.0001% Ach
			HNS001														JP002														AMS005														MJ006
			Ach 0.0001%														Ach 0.0001%														Ach 0.0001%														Ach 0.0001%
			Absolute values	Baseline subtraction	Absolute values	Baseline subtraction	Absolute values	Baseline subtraction	Absolute values	Baseline subtraction	Absolute values	Baseline subtraction	Absolute values	Baseline subtraction			Absolute values	Baseline subtraction	Absolute values	Baseline subtraction	Absolute values	Baseline subtraction	Absolute values	Baseline subtraction	Absolute values	Baseline subtraction	Absolute values	Baseline subtraction			Absolute values	Baseline subtraction	Absolute values	Baseline subtraction	Absolute values	Baseline subtraction	Absolute values	Baseline subtraction	Absolute values	Baseline subtraction	Absolute values	Baseline subtraction			Absolute values	Baseline subtraction	Absolute values	Baseline subtraction	Absolute values
		Time (min)	Pulse 1	Pulse 1	Pulse 2	Pulse 2	Pulse 3	Pulse 3	Control 1	Control 1	Control 2	Control 2	Control 3	Control 3		Time (min)	Pulse 1	Pulse 1	Pulse 2	Pulse 2	Pulse 3	Pulse 3	Control 1	Control 1	Control 2	Control 2	Control 3	Control 3		Time (min)	Pulse 1	Pulse 1	Pulse 2	Pulse 2	Pulse 3	Pulse 3	Control 1	Control 1	Control 2	Control 2	Control 3	Control 3		Time (min)	Pulse 1	Pulse 1	Pulse 2	Pulse 2	Pulse 3
	Baseline	0	66.9863	0	96.6621	0	110.048	0	108.568	0	109.942	0	111.896	0		1	117.671	0	174.025	0	163.637	0	153.517	0		0	160.145	0		1	113.047	0	161.014	0	152.083	0	215.756	0	223.739	0	220.623	0		1	61.2532	0	96.8156	0	92.9444
	Ionto start	1	70.219	3.23267	95.6843	-0.9779	105.935	-4.1133	106.609	-1.9592	108.346	-1.596	114.15	2.2533		2	131.747	14.0756	175.579	1.5544	170.684	7.0472	149.112	-4.4052		0	157.426	-2.7191		2	113.366	0.3188	164.758	3.7447	156.478	4.3952	218.256	2.4999	221.322	-2.4172	220.261	-0.3618		2	61.8767	0.62355	99.8086	2.99298	91.6584
		2	70.798	3.81166	102.054	5.39195	111.799	1.7511	107.216	-1.3528	105.848	-4.0939	112.086	0.1894		3	152.71	35.0393	174.4	0.3754	171.266	7.6296	147.312	-6.2044		0	158.805	-1.34		3	117.29	4.2427	167.913	6.899	160.764	8.6814	217.468	1.7126	223.664	-0.0748	225.163	4.5403		3	61.9791	0.7259	102.492	5.67611	95.644
		3	70.2973	3.31094	103.462	6.79945	110.139	0.0914	107.024	-1.5447	108.309	-1.6326	110.337	-1.5591		4	158.405	40.7338	176.032	2.0073	171.751	8.115	147.06	-6.4572		0	155.496	-4.6488		4	117.01	3.9628	174.635	13.6209	161.68	9.597	216.716	0.9605	222.211	-1.5279	222.446	1.8233		4	65.8268	4.57366	103.633	6.81781	97.6118
		4	74.3995	7.41317	103.414	6.75165			107.222	-1.3463	107.792	-2.1503				5	155.337	37.6663	174.17	0.1449	172.907	9.2709	146.204	-7.3131		0	157.161	-2.9846		5	121.871	8.824	171.879	10.8653	164.855	12.7721	218.088	2.3324	223.123	-0.6154	223.409	2.7862		5	71.851	10.5978	104.456	7.64001	99.7128
		5	73.7503	6.76392	103.097	6.43465	118.718	8.6701	107.66	-0.9086	105.534	-4.4076	113.177	1.2809		6	155.681	38.0098	172.271	-1.7539	168.882	5.2453	146.98	-6.5369		0	157.634	-2.5113		6	120.531	7.4834	176.1	15.0858	168.695	16.6128	217.688	1.932	225.529	1.7902	223.252	2.6293		6	74.4888	13.2357	104.256	7.44051	99.1964
		6	74.6134	7.62702	105.142	8.48015	116.087	6.0389	108.042	-0.5264	110.604	0.6622	113.022	1.1252		7	159.33	41.6591	168.634	-5.3915	174.403	10.7666	149.875	-3.6421		0	156.808	-3.3377		7	120.134	7.0865	178.251	17.2378	166.767	14.6843	219.421	3.6653	224.353	0.6144	225.267	4.6445		7	76.858	15.6048	106.017	9.20121	98.0474
		7	77.5497	10.5634	110.042	13.3796	116.912	6.8643	107.367	-1.2011	109.039	-0.9035	113.648	1.7514		8	158.045	40.3736	168.001	-6.0237	172.634	8.9976	146.704	-6.8132		0	154.52	-5.6257		8	122.357	9.3097	175.544	14.5301	162.153	10.0702	214.753	-1.0026	224.566	0.8272	219.69	-0.9326		8	80.8574	19.6042	105.201	8.38491	96.8561
		8	79.2255	12.2391	110.796	14.1343	119.102	9.0539	109.784	1.2153	110.486	0.5442	113.423	1.527		9	158.062	40.3911	172.314	-1.7107	167.609	3.9722	147.784	-5.7332		0	154.572	-5.5735		9	131.839	18.7922	169.891	8.8774	163.908	11.825	220.335	4.5789	224.657	0.9183	221.977	1.3549		9	85.2733	24.0201	103.382	6.56591	96.0358
		9	79.9491	12.9628	110.9	14.2383	117.032	6.9842	108.113	-0.4556	108.352	-1.5906	114.773	2.8767		10	159.152	41.4808	173.761	-0.2646	166.295	2.6589	146.555	-6.9614		0	158.614	-1.5308		10			174.488	13.4743	159.518	7.4355			224.083	0.3447	221.412	0.7896		10	87.0438	25.7906	107.896	11.0801	98.7763
	Ionto stop	10	82.2795	15.2932	112.566	15.9035	119.782	9.7339	109.649	1.0805	113.38	3.4376	113.383	1.4869		11	153.624	35.9531	167.111	-6.9144	163.718	0.0817	143.017	-10.5		0	154.319	-5.8261		11	134.851	21.8035	168.421	7.4069	158.04	5.9572	216.847	1.0909	222.635	-1.1042	219.465	-1.1574		11	88.8874	27.6342	106.278	9.46291	100.312
	Wash-out start	11	78.0427	11.0564	107.204	10.5414	116.74	6.6919	111.002	2.4335	113.728	3.7857	113.798	1.9018		12	151.175	33.5038	169.382	-4.6433	167.499	3.8626	141.556	-11.9611		0	153.303	-6.8423		12	136.892	23.8446	170.233	9.2189	154.557	2.4742	214.729	-1.0265	220.747	-2.992	222.055	1.4326		12	86.6438	25.3906	109.036	12.2207	98.2608
		12	93.5615	26.5751	114.028	17.3658	117.839	7.7909	110.125	1.5565	113.053	3.1106	114.419	2.523		13	160.702	43.0314	168.567	-5.4577	169.491	5.8548	142.752	-10.7652		0	152.748	-7.397		13	136.801	23.7537	173.544	12.53	156.974	4.891	215.775	0.0188	226.032	2.2931	221.469	0.8459		13	92.1504	30.8972	108.08	11.2646	98.1038
		13	99.2146	32.2283	117.345	20.6825	120.45	10.402	111.624	3.056	109.509	-0.4331	114.511	2.6149		14	163.751	46.0805	167.282	-6.7432	162.277	-1.3596	143.413	-10.1042		0	150.829	-9.3163		14	130.871	17.8236	169.833	8.8188	158.378	6.295	215.768	0.0123	224.567	0.828	217.827	-2.7961		14	94.0291	32.7759	109.45	12.6347	98.0035
		14	103.755	36.7688	115.045	18.3825	122.688	12.6402	111.947	3.3786	111.479	1.5369	117.585	5.6882		15	163.98	46.3093	169.068	-4.9569	165.905	2.2685	144.839	-8.6777		0	153.628	-6.5176		15	138.276	25.229	174.935	13.9208	167.422	15.3397	215.073	-0.6832	224.913	1.1747	220.974	0.351		15	94.14	32.8868	110.705	13.8893	98.0177
		15	105.776	38.79	118.663	22.0008	118.386	8.3379	111.67	3.1015	107.61	-2.3325	117.15	5.2537		16	165.547	47.8759	167.743	-6.2817	163.155	-0.4815	143.808	-9.7086		0	148.27	-11.8755		16	149.631	36.5838	172.029	11.0149	168.768	16.6854	217.781	2.0252	225.239	1.5006	219.785	-0.8379		16	97.2462	35.993	108.257	11.4415	99.2254
		16	106.781	39.7943	118.352	21.6899	121.596	11.5482	112.226	3.6575	109.058	-0.8836	119.546	7.6492		17	167.82	50.1489	169.627	-4.3979	164.451	0.8142	146.653	-6.8635		0	151.163	-8.9822		17	153.306	40.2585			169.223	17.1408	217.781	2.0248			223.024	2.4019		17	97.1716	35.9184	107.925	11.1094	97.7125
		17	109.35	42.3639	117.594	20.9323	119.043	8.9948	112.482	3.9134	112.831	2.8888	117.756	5.8596		18	161.272	43.6005	165.18	-8.8451	163.584	-0.0524	150.058	-3.4593		0	149.863	-10.2827		18	160.496	47.4487	169.827	8.8134	166.747	14.6643	217.862	2.106	221.793	-1.9459	224.609	3.986		18	96.7611	35.5079	107.494	10.6784	98.3732
		18	106.162	39.1754			118.843	8.7945	109.913	1.3447			114.28	2.3837		19	163.427	45.7556	164.801	-9.2241	162.473	-1.1632	151.608	-1.9093		0	148.028	-12.117		19	161.859	48.8121	172.929	11.9148	166.165	14.082	217.614	1.8579	223.223	-0.5157	223.043	2.4203		19	97.8322	36.579	108.109	11.2934	98.0096
		19	105.707	38.7203	119.168	22.5059	117.283	7.235	108.115	-0.4529	112.61	2.6675	113.309	1.4127		20	160.022	42.3514	164.111	-9.9145	159.018	-4.618	151.669	-1.8474		0	149.262	-10.8828		20	162.28	49.2332	173.72	12.7064	169.079	16.9963	219.025	3.2692	221.703	-2.0354	221.885	1.2625		20	100.765	39.5119	109.098	12.2827	99.2328
		20	107.579	40.5925	116.62	19.9579	116.672	6.624	110.085	1.517	113.542	3.5996	115.389	3.493		21	159.784	42.1128	165.5	-8.5246	161.875	-1.7613	153.092	-0.4251		0	147.796	-12.3494		21	159.181	46.1333	169.182	8.1681			217.893	2.1372	222.656	-1.0823				21	98.8016	37.5484	104.981	8.16561	100.08
		21	107.442	40.4556	114.767	18.1044	114.41	4.3616	108.793	0.225	113.663	3.7206	115.847	3.9509		22	159.384	41.7129	166.101	-7.9238	160.314	-3.3223	151.24	-2.2769		0	147.237	-12.9082		22	166.082	53.0351	169.477	8.463	161.826	9.7433	213.952	-1.8036	224.767	1.0286	222.033	1.4105		22	100.02	38.7666	105.711	8.89501	95.3247
		22	104.399	37.4124	114.557	17.8945	117.93	7.8819	107.704	-0.8645	116.756	6.8142	114.755	2.859		23	159.162	41.4914	166.059	-7.9662	162.09	-1.5465	154.034	0.517		0	145.416	-14.7294		23	166.53	53.4823	172.154	11.1405	161.07	8.9869	218.28	2.5241	225.466	1.7275	220.464	-0.1587		23	98.2261	36.9729	105.019	8.20381	96.5307
		23	104.043	37.0564	115.298	18.6358	118.263	8.2153	109.455	0.8864	116.416	6.4737	118.399	6.5027		24	158.702	41.0308	159.433	-14.5918	161.524	-2.1121	152.862	-0.6551		0	148.174	-11.9708		24	171.196	58.1487	169.352	8.3382	161.358	9.2758	216.252	0.4962	226.543	2.8044	220.924	0.3012		24	99.7556	38.5024	104.359	7.54331	97.3002
		24	102.844	35.8576	117.847	21.1853	114.328	4.2801	108.557	-0.0109	117.608	7.6654	118.093	6.1964		25	160.656	42.9851	165.483	-8.5423	153.735	-9.9016	152.202	-1.3148		0	150.892	-9.2531		25	168.039	54.9914	168.445	7.4308	159.706	7.6229	220.848	5.0923	225.65	1.9111	220.985	0.3626		25	100.492	39.2388	105.976	9.16051	96.937
		25	99.4457	32.4594	113.657	16.9951	114.96	4.9122	108.253	-0.3152	118.36	8.418	117.036	5.1397		26	159.339	41.6685	163.397	-10.6285	160.767	-2.8698	151.28	-2.2371		0	152.999	-7.1461		26	173.853	60.8058	163.114	2.0999	158.742	6.6589	217.913	2.1575	226.38	2.6412	223.081	2.4581		26	100.998	39.7451	107.359	10.5429	94.8831
		26	101.143	34.1568	115.205	18.5427	117.465	7.417	108.626	0.0574	116.323	6.3807	118.36	6.464		27	161.98	44.3088	169.01	-5.0149	155.849	-7.7876	152.549	-0.9675		0	147.372	-12.7736		27	171.156	58.1092	168.545	7.531	159.527	7.4444	217.31	1.5546	228.934	5.1956	224.608	3.9858		27	99.8723	38.6191	97.5909	0.77527	96.0754
		27			112.937	16.275	117.238	7.1896			117.565	7.6227	116.958	5.0616		28	157.176	39.5049	163.653	-10.3717	159.664	-3.9725	148.703	-4.8142		0	147.625	-12.5199		28	173.551	60.5035	167.056	6.0427	155.833	3.7507	217.203	1.4468	224.38	0.6415	221.188	0.5649		28	102.559	41.3057	102.426	5.61071	96.2219
		28	99.2122	32.2258	113.338	16.6754	115.389	5.3415	109.501	0.9327	117.842	7.9	117.692	5.7954		29	156.358	38.6873	162.041	-11.984	156.136	-7.5005	149.091	-4.426		0	149.714	-10.4314		29	172.506	59.4585	168.218	7.204	157.078	4.995	217.295	1.5391	222.628	-1.1109	221.033	0.4101		29	102.107	40.8537	103.232	6.41641	95.3542
		29	105.244	38.2573	113.032	16.3701	114.748	4.7004	109.875	1.3068	114.909	4.9668	113.994	2.0978		30	157.342	39.6711	163.446	-10.5796	160.654	-2.9821	148.704	-4.8131		0	151.056	-9.0889		30	171.984	58.9372	166.628	5.6141	158.562	6.4799	215.037	-0.7191	223.538	-0.2007	221.558	0.9351		30	100.905	39.6517	103.047	6.23161	95.7591
		30	101.347	34.3607	112.974	16.3114	112.949	2.9013	110.794	2.2254	114.07	4.1278	115.313	3.4169		31	159.683	42.0123	161.781	-12.2439	152.75	-10.8867	150.046	-3.4709		0	151.832	-8.313		31	170.787	57.7397	167.569	6.555	157.537	5.4543	217.046	1.29	225.522	1.7832	220.886	0.2633		31	103.22	41.9672	107.43	10.6145	93.8688
		31	102.823	35.8362	111.384	14.7215	112.804	2.756	112.261	3.6928	114.712	4.7696	114.424	2.5281		32	154.473	36.8017	159.138	-14.8874	153.766	-9.8706	150.432	-3.0851		0	150.568	-9.5775		32	172.028	58.9807	166.804	5.7902	160.665	8.5823	219.538	3.7822	222.079	-1.66	221.396	0.7734		32			99.6967	2.8811	95.7449
		32	103.295	36.3083	112.268	15.6059	109.918	-0.1304	112.737	4.169	110.831	0.8886	114.631	2.7346		33	156.575	38.9041	162.674	-11.3514	155.346	-8.2906	147.166	-6.3511		0	147.803	-12.3426		33	166.625	53.5779	165.962	4.9483	159.175	7.092	215.784	0.0277	222.553	-1.1859	220.442	-0.1807		33	98.8635	37.6103	100.672	3.85681	93.3126
		33	103.448	36.4613	111.159	14.4967	112.284	2.2358	111.841	3.2729	110.928	0.9858	115.022	3.1252		34	157.635	39.9644			158.103	-5.5333	144.594	-8.9234		0	149.776	-10.3694		34	169.087	56.04	164.98	3.9659	155.832	3.7496	218.756	3.0001	225.531	1.7924	222.804	2.1809		34	98.2183	36.9651	102.086	5.27041	92.2853
		34	103.756	36.7695	111.22	14.5576	106.931	-3.1168	110.335	1.7664	117.101	7.1592	113.699	1.8023		35	156.967	39.2963			151.675	-11.961	146.77	-6.7466		0	149.406	-10.7396		35	170.44	57.3929	166.93	5.916	158.947	6.8645	218.219	2.4633	224.584	0.8449	218.274	-2.3486		35	99.3515	38.0983	100.931	4.11501	92.0129
		35	103.398	36.4117	111.923	15.261	106.339	-3.7092	110.97	2.402	113.439	3.4971	113.061	1.1647		36	157.304	39.633			154.127	-9.5095	146.546	-6.9712		0	149.248	-10.8969		36	166.383	53.3358	163.346	2.3324	157.369	5.2869	219.249	3.4927	222.722	-1.0164	220.394	-0.2283		36	98.0569	36.8037	101.855	5.03901	95.195
		36	100.928	33.9416	107.844	11.1822	107.18	-2.8685	106.979	-1.5889	111.747	1.8045	113.876	1.9801		37	155.969	38.2978					143.321	-10.1959		0				37	164.603	51.5554	162.185	1.1716	159.373	7.2902	220.198	4.4424	224.142	0.4035	223.314	2.6912		37	94.9905	33.7373	101.71	4.89481	93.497
		37	95.7193	28.7329	108.36	11.6976	105.361	-4.6866	110.488	1.9197	115.015	5.0733	111.262	-0.6344		38										0				38	162.346	49.2989	156.237	-4.777	153.894	1.8117	215.607	-0.1493	219.365	-4.3734	221.113	0.4899		38	94.5291	33.2759	100.903	4.08751	93.0094
		38	98.7034	31.7171	108.715	12.053	103.453	-6.5948	106.702	-1.8664	110.946	1.0035	112	0.1036		39										0				39	164.013	50.9659	155.281	-5.7323	159.007	6.9241	222.277	6.521	221.737	-2.0016	223.199	2.5762		39	95.1281	33.8749	99.355	2.53944	92.2781
		39	97.9613	30.975	112.105	15.4432	105.326	-4.7218	108.739	0.1706	120.992	11.0495	112.447	0.5509		40										0				40	163.516	50.4682	156.007	-5.0071	138.921	-13.1618	222.695	6.9395	221.15	-2.5886	213.651	-6.9718		40					92.7469
	End	40																															157.785	-3.2286	150.189	-1.8939			224.077	0.3378	218.261	-2.3615
			HNS001														JP002														AMS005														MJ006
			Max value iontophoresis														Max value iontophoresis														Max value iontophoresis														Max value iontophoresis
			Pulse 1	Pulse 2	Pulse 3	control 1	control 2	control 3									Pulse 1	Pulse 2	Pulse 3	control 1	control 2	control 3									Pulse 1	Pulse 2	Pulse 3	control 1	control 2	control 3									Pulse 1	Pulse 2	Pulse 3	control 1	control 2
			82.2795	112.566	119.782	109.784	113.38	114.773									159.33	176.032	174.403	153.517	0	160.145									134.851	178.251	168.695	220.335	225.529	225.267									88.8874	107.896	100.312	106.07	102.639
[truncated: 150 more columns]

## Sheet: H2O
			HNS001														JP002														AMS005														MJ006
			H2O														H2O														H2O														H2O
			Absolute values	Baseline subtraction	Absolute values	Baseline subtraction	Absolute values	Baseline subtraction	Absolute values	Baseline subtraction	Absolute values	Baseline subtraction	Absolute values	Baseline subtraction			Absolute values	Baseline subtraction	Absolute values	Baseline subtraction	Absolute values	Baseline subtraction	Absolute values	Baseline subtraction	Absolute values	Baseline subtraction	Absolute values	Baseline subtraction			Absolute values	Baseline subtraction	Absolute values	Baseline subtraction	Absolute values	Baseline subtraction	Absolute values	Baseline subtraction	Absolute values	Baseline subtraction	Absolute values	Baseline subtraction			Absolute values	Baseline subtraction	Absolute values	Baseline subtraction	Absolute values
		Time (min)	Pulse 1	Pulse 1	Pulse 2	Pulse 2	Pulse 3	Pulse 3	Control 1	Control 1	Control 2	Control 2	Control 3	Control 3		Time (min)	Pulse 1	Pulse 1	Pulse 2	Pulse 2	Pulse 3	Pulse 3	Control 1	Control 1	Control 2	Control 2	Control 3	Control 3		Time (min)	Pulse 1	Pulse 1	Pulse 2	Pulse 2	Pulse 3	Pulse 3	Control 1	Control 1	Control 2	Control 2	Control 3	Control 3		Time (min)	Pulse 1	Pulse 1	Pulse 2	Pulse 2	Pulse 3
	Baseline	0	71.0859	0	99.1886	0	98.426	0	108.568	0	109.942	0	111.896	0		1	117.771	0	172.903	0	163.208	0	153.517	0		0	160.145	0		1	125.529	0	201.188	0	180.968	0	215.756	0	223.739	0	220.623	0		1	71.3399	0	114.19	0	109.666
	Ionto start	1	72.4937	1.40787	96.6098	-2.57881	98.017	-0.40892	106.609	-1.9592	108.346	-1.596	114.15	2.2533		2	144.196	26.4249	174.523	1.6199	163.097	-0.11	149.112				157.426	-2.7191		2	126.972	1.4431	202.374	1.1859	178.891	-2.0767	218.256	2.4999	221.322	-2.4172	220.261	-0.3618		2	71.5142	0.17426	113.349	-0.841	103.409
		2	71.6769	0.59099	98.466	-0.72269	101.45	3.02403	107.216	-1.3528	105.848	-4.0939	112.086	0.1894		3	141.562	23.7915	171.028	-1.8751	169.146	5.9387	147.312				158.805	-1.34		3	126.335	0.8067	200.588	-0.6003	177.935	-3.0331	217.468	1.7126	223.664	-0.0748	225.163	4.5403		3	72.7635	1.42352	116.591	2.4018	105.624
		3	72.0215	0.93564	100.987	1.79795	101.408	2.98213	107.024	-1.5447	108.309	-1.6326	110.337	-1.5591		4	146.502	28.7314	172.085	-0.8186	173.26	10.0527	147.06				155.496	-4.6488		4	128.386	2.8569	198.77	-2.4181	180.123	-0.8445	216.716	0.9605	222.211	-1.5279	222.446	1.8233		4	72.4372	1.09726	116.781	2.5908	101.166
		4	71.4215	0.33565	102.711	3.52275			107.222	-1.3463	107.792	-2.1503		-111.896		5	150.572	32.8015	170.064	-2.8391	172.627	9.4196	146.204				157.161	-2.9846		5	132.551	7.0221	200.955	-0.2329	179.854	-1.1137	218.088	2.3324	223.123	-0.6154	223.409	2.7862		5	74.7521	3.41214	121.023	6.8337	112.393
		5	72.7463	1.66047	100.819	1.63025	103.679	5.25283	107.66	-0.9086	105.534	-4.4076	113.177	1.2809		6	151.988	34.2167	168.661	-4.2424	171.676	8.4683	146.98				157.634	-2.5113		6	133.833	8.3038	203.111	1.9233	180.547	-0.4207	217.688	1.932	225.529	1.7902	223.252	2.6293		6	74.0892	2.74931	122.517	8.3272	113.319
		6	74.9738	3.88796	103.075	3.88675	103.215	4.78853	108.042	-0.5264	110.604	0.6622	113.022	1.1252		7	155.542	37.7707	168.269	-4.6345	169.666	6.4584	149.875				156.808	-3.3377		7	138.35	12.8213	201.936	0.7485	183.842	2.8746	219.421	3.6653	224.353	0.6144	225.267	4.6445		7	77.3407	6.00081	118.909	4.7193	111.751
		7	76.201	5.11518	104.438	5.24955	104.197	5.77053	107.367	-1.2011	109.039	-0.9035	113.648	1.7514		8	154.332	36.561	172.833	-0.0705	166.403	3.1951	146.704				154.52	-5.6257		8	140.627	15.0988	201.253	0.0649	180.033	-0.9347	214.753	-1.0026	224.566	0.8272	219.69	-0.9326		8	83.3282	11.9883	118.572	4.3819	109.193
		8	77.4228	6.33692	105.512	6.32375	103.048	4.62173	109.784	1.2153	110.486	0.5442	113.423	1.527		9	153.086	35.3151	177.423	4.5196	165.469	2.2618	147.784				154.572	-5.5735		9	145.972	20.4438	200.648	-0.5396	179.412	-1.5552	220.335	4.5789	224.657	0.9183	221.977	1.3549		9	90.2898	18.9498	119.302	5.1123	110.915
		9	82.2782	11.1924	106.495	7.30615	102.37	3.94403	108.113	-0.4556	108.352	-1.5906	114.773	2.8767		10	151.851	34.0798	181.352	8.4491	167.802	4.5947	146.555				158.614	-1.5308		10			202.131	0.9426	181.763	0.7951			224.083	0.3447	221.412	0.7896		10	93.424	22.0841	118.564	4.3741	112.747
	Ionto stop	10	81.0479	9.96205	106.51	7.32175	104.063	5.63713	109.649	1.0805	113.38	3.4376	113.383	1.4869		11	153.09	35.3193	176.275	3.3715	168.93	5.7221	143.017				154.319	-5.8261		11	147.861	22.3322	199.529	-1.6595	180.446	-0.5216	216.847	1.0909	222.635	-1.1042	219.465	-1.1574		11	95.2496	23.9096	126.784	12.5941	108.378
	Wash-out start	11	89.7138	18.6279	110.375	11.1866	108.304	9.87783	111.002	2.4335	113.728	3.7857	113.798	1.9018		12	160.505	42.7339	175.324	2.4203	168.684	5.4768	141.556				153.303	-6.8423		12	150.846	25.3176	200.519	-0.6686	179.207	-1.7607	214.729	-1.0265	220.747	-2.992	222.055	1.4326		12	98.3699	27.03	122.512	8.3225	111.114
		12	99.097	28.0111	115.18	15.9909	112.606	14.1801	110.125	1.5565	113.053	3.1106	114.419	2.523		13	172.227	54.4562	173.299	0.3958	171.557	8.3494	142.752				152.748	-7.397		13	152.248	26.7191	204.452	3.2635	188.687	7.7198	215.775	0.0188	226.032	2.2931	221.469	0.8459		13	105.497	34.1567	129.63	15.44	113.219
		13	106.219	35.1335	115.322	16.1335	115.071	16.6446	111.624	3.056	109.509	-0.4331	114.511	2.6149		14	174.686	56.9152	175.596	2.6926	164.46	1.2529	143.413				150.829	-9.3163		14	165.691	40.162	206.062	4.8739	190.453	9.4851	215.768	0.0123	224.567	0.828	217.827	-2.7961		14	105.571	34.231	132.209	18.0192	107.705
		14	107.296	36.21	116.562	17.3738	116.859	18.4331	111.947	3.3786	111.479	1.5369	117.585	5.6882		15	174.822	57.0514	175.517	2.6135	167.779	4.5713	144.839				153.628	-6.5176		15	182.159	56.6306	206.002	4.8143	196.474	15.5065	215.073	-0.6832	224.913	1.1747	220.974	0.351		15	110.272	38.9325	133.253	19.0637	113.567
		15	106.542	35.456	118.386	19.1976	114.076	15.6505	111.67	3.1015	107.61	-2.3325	117.15	5.2537		16	175.089	57.3183	173.92	1.0164	162.383	-0.8247	143.808				148.27	-11.8755		16	191.455	65.9259	207.175	5.9874	192.309	11.3416	217.781	2.0252	225.239	1.5006	219.785	-0.8379		16	111.912	40.5719	125.673	11.4833	111.974
		16	110.41	39.3242	116.488	17.2998	114.703	16.2771	112.226	3.6575	109.058	-0.8836	119.546	7.6492		17	179.937	62.1662	176.78	3.8764	166.816	3.6083	146.653				151.163	-8.9822		17	197.457	71.9286			191.804	10.8367	217.781	2.0248			223.024	2.4019		17	113.199	41.8589	127.15	12.9601	104.942
		17	111.346	40.2596	115.623	16.4347	113.266	14.8403	112.482	3.9134	112.831	2.8888	117.756	5.8596		18	178.419	60.6479	174.315	1.412	165.025	1.8174	150.058				149.863	-10.2827		18	205.435	79.9061	208.479	7.2912	189.137	8.1693	217.862	2.106	221.793	-1.9459	224.609	3.986		18	113.785	42.4452	123.491	9.3015	110.353
		18	111.613	40.5272			112.988	14.5621	109.913	1.3447		-109.942	114.28	2.3837		19	181.355	63.5844	174.473	1.5698	163.12	-0.0873	151.608				148.028	-12.117		19	206.665	81.1366	211.137	9.9486	185.641	4.6737	217.614	1.8579	223.223	-0.5157	223.043	2.4203		19	116.826	45.4857	125.46	11.2708	110.19
		19	110.115	39.0286	114.529	15.3401	110.584	12.1581	108.115	-0.4529	112.61	2.6675	113.309	1.4127		20	180.367	62.5959	173.233	0.33	167.505	4.2971	151.669				149.262	-10.8828		20	211.425	85.8962	205.606	4.4176	186.529	5.561	219.025	3.2692	221.703	-2.0354	221.885	1.2625		20	116.962	45.6217	126.272	12.082	112.856
		20	112.73	41.6441	116.234	17.0453	111.882	13.4558	110.085	1.517	113.542	3.5996	115.389	3.493		21	174.387	56.616	172.884	-0.0193	164.605	1.3976	153.092				147.796	-12.3494		21	209.16	83.6313	208.575	7.3873			217.893	2.1372	222.656	-1.0823				21	114.119	42.779	124.768	10.5786	119.335
		21	111.912	40.8262	115.146	15.9571	110.287	11.8613	108.793	0.225	113.663	3.7206	115.847	3.9509		22	173.197	55.4265	168.973	-3.9308	165.567	2.3592	151.24				147.237	-12.9082		22	211.98	86.4512	208.291	7.1029	185.95	4.9826	213.952	-1.8036	224.767	1.0286	222.033	1.4105		22	117.383	46.0432	129.268	15.0787	113.808
		22	109.86	38.7745	115.038	15.849	109.253	10.8266	107.704	-0.8645	116.756	6.8142	114.755	2.859		23	174.63	56.8592	169.088	-3.815	164.333	1.1255	154.034				145.416	-14.7294		23	212.282	86.7532	208.359	7.1706	180.532	-0.4356	218.28	2.5241	225.466	1.7275	220.464	-0.1587		23	116.862	45.5223	127.178	12.9888	114.202
		23	108.971	37.8849	115.394	16.205	108.018	9.59213	109.455	0.8864	116.416	6.4737	118.399	6.5027		24	171.29	53.5196	168.733	-4.1707	164.744	1.5363	152.862				148.174	-11.9708		24	212.562	87.0337	204.587	3.3991	182.151	1.1831	216.252	0.4962	226.543	2.8044	220.924	0.3012		24	117.511	46.1712	117.62	3.4298	114.677
		24	106.616	35.5304	116.953	17.7648	108.322	9.89643	108.557	-0.0109	117.608	7.6654	118.093	6.1964		25	170.93	53.1591	171.004	-1.899	164.497	1.2897	152.202				150.892	-9.2531		25	211.388	85.8591	204.663	3.4753	183.001	2.033	220.848	5.0923	225.65	1.9111	220.985	0.3626		25	113.113	41.7733	118.224	4.0339	112.531
		25	102.181	31.095	116.148	16.9597	105.921	7.49523	108.253	-0.3152	118.36	8.418	117.036	5.1397		26	168.732	50.961	170.695	-2.208	160.255	-2.953	151.28				152.999	-7.1461		26	211.332	85.803	206.684	5.4963	182.305	1.337	217.913	2.1575	226.38	2.6412	223.081	2.4581		26	114.471	43.1309	120.79	6.6004	109.535
		26	104.075	32.9891	112.737	13.5485	108.257	9.83063	108.626	0.0574	116.323	6.3807	118.36	6.464		27	169.393	51.6218	170.396	-2.5076	161.671	-1.5369	152.549				147.372	-12.7736		27	213.385	87.8562	201.527	0.3389	179.062	-1.9056	217.31	1.5546	228.934	5.1956	224.608	3.9858		27	114.157	42.8172	107.833	-6.3564	110.805
		27			113.82	14.6316	106.341	7.91533		-108.568	117.565	7.6227	116.958	5.0616		28	169.533	51.7618	169.57	-3.3339	158.504	-4.7031	148.703				147.625	-12.5199		28	207.535	82.0065	200.077	-1.1109	178.212	-2.7556	217.203	1.4468	224.38	0.6415	221.188	0.5649		28	116.01	44.67	115.023	0.8333	111.832
		28	104.09	33.0045	111.786	12.5971	105.416	6.99053	109.501	0.9327	117.842	7.9	117.692	5.7954		29	168.781	51.0099	168.173	-4.7299	158.223	-4.9844	149.091				149.714	-10.4314		29	208.235	82.7066	198.544	-2.6437	176.824	-4.1438	217.295	1.5391	222.628	-1.1109	221.033	0.4101		29	117.673	46.3333	119.227	5.0371	109.243
		29	103.55	32.4645	111.987	12.7981	106.924	8.49773	109.875	1.3068	114.909	4.9668	113.994	2.0978		30	168.632	50.8611	165.896	-7.0075	155.994	-7.2134	148.704				151.056	-9.0889		30	211.7	86.1708	199.856	-1.3319	178.895	-2.0722	215.037	-0.7191	223.538	-0.2007	221.558	0.9351		30	116.875	45.535	115.506	1.3159	104.848
		30	105.938	34.8525	110.371	11.1829	106.712	8.28573	110.794	2.2254	114.07	4.1278	115.313	3.4169		31	165.491	47.7201	167.161	-5.7425	155.47	-7.7371	150.046				151.832	-8.313		31	210.397	84.8683	198.085	-3.1026	176.476	-4.4914	217.046	1.29	225.522	1.7832	220.886	0.2633		31	121.357	50.0172	114.102	-0.088	105.703
		31	104.715	33.6294	112.272	13.0832	103.161	4.73473	112.261	3.6928	114.712	4.7696	114.424	2.5281		32	166.04	48.2688	160.742	-12.161	154.413	-8.7945	150.432				150.568	-9.5775		32	210.394	84.865	196.744	-4.4444	174.441	-6.5269	219.538	3.7822	222.079	-1.66	221.396	0.7734		32			110.679	-3.511	112.339
		32	104.34	33.2544	105.2	6.01175	104.083	5.65743	112.737	4.169	110.831	0.8886	114.631	2.7346		33	167.867	50.0957	162.61	-10.2937	149.8	-13.4078	147.166				147.803	-12.3426		33	209.843	84.314	190.721	-10.4669	174.783	-6.1844	215.784	0.0277	222.553	-1.1859	220.442	-0.1807		33	115.336	43.9964	111.754	-2.4359	112.312
		33	104.719	33.6333	107.295	8.10655	103.518	5.09163	111.841	3.2729	110.928	0.9858	115.022	3.1252		34	166.634	48.8635			152.526	-10.6817	144.594				149.776	-10.3694		34	207.87	82.3413	191.263	-9.9249	172.388	-8.5797	218.756	3.0001	225.531	1.7924	222.804	2.1809		34	113.954	42.6145	111.685	-2.5049	113.606
		34	102.364	31.278	107.501	8.31285	101.291	2.86473	110.335	1.7664	117.101	7.1592	113.699	1.8023		35	164.982	47.2111			150.545	-12.6624	146.77				149.406	-10.7396		35	207.494	81.9648	191.399	-9.7891	171.707	-9.2603	218.219	2.4633	224.584	0.8449	218.274	-2.3486		35	117.367	46.0273	111.719	-2.4708	113.628
		35	103.138	32.0517	105.809	6.62065	100.328	1.90153	110.97	2.402	113.439	3.4971	113.061	1.1647		36	165.969	48.1984			146.351	-16.8564	146.546				149.248	-10.8969		36	210.425	84.896	187.472	-13.7164	172.863	-8.1042	219.249	3.4927	222.722	-1.0164	220.394	-0.2283		36	112.608	41.2683	110.693	-3.4966	117.672
		36	101.848	30.7622	104.125	4.93595	98.7055	0.27952	106.979	-1.5889	111.747	1.8045	113.876	1.9801		37	165.383	47.6127					143.321					-160.145		37	207.887	82.3587	187.968	-13.2202	170.976	-9.9913	220.198	4.4424	224.142	0.4035	223.314	2.6912		37	111.859	40.5196	113.859	-0.3302	114.128
		37	100.418	29.3322	104.762	5.57335	98.0705	-0.3555	110.488	1.9197	115.015	5.0733	111.262	-0.6344		38												-160.145		38	205.948	80.4197	185.222	-15.9662	168.76	-12.2073	215.607	-0.1493	219.365	-4.3734	221.113	0.4899		38	109.483	38.1426	114.289	0.0989	112.953
		38	99.7137	28.6279	103.214	4.02555	98.137	-0.28893	106.702	-1.8664	110.946	1.0035	112	0.1036		39												-160.145		39	206.075	80.546	187.161	-14.0273	167.633	-13.3346	222.277	6.521	221.737	-2.0016	223.199	2.5762		39	115.094	43.7545	114.371	0.1815	110.977
		39	99.5329	28.447	107.676	8.48775	96.8996	-1.52641	108.739	0.1706	120.992	11.0495	112.447	0.5509		40												-160.145		40	204.829	79.3007	181.062	-20.1256	167.665	-13.3024	222.695	6.9395	221.15	-2.5886	213.651	-6.9718		40					109.688
	End	40																															182.3	-18.8878	169.369	-11.5981			224.077	0.3378	218.261	-2.3615
			HNS001														JP002														AMS005														MJ006
			Max value iontophoresis														Max value iontophoresis														Max value iontophoresis														Max value iontophoresis
			Pulse 1	Pulse 2	Pulse 3	control 1	control 2	control 3									Pulse 1	Pulse 2	Pulse 3	control 1	control 2	control 3									Pulse 1	Pulse 2	Pulse 3	control 1	control 2	control 3									Pulse 1	Pulse 2	Pulse 3	control 1	control 2
			82.2782	106.51	104.197	109.784	113.38	114.773									155.542	181.352	173.26	153.517	0	160.145									147.861	203.111	183.842	220.335	225.529	225.267									95.2496	126.784	113.319	106.07	102.639
[truncated: 150 more columns]

## Sheet: Min Max 1%
			HNS001								JP002								AMS005								MJ006								JG007								SL008
			Ach 1%								Ach 1%								Ach 1%								Ach 1%								Ach 1%								Ach 1%
		Timepoint	Pulse 1	Pulse 2	Pulse 3	Control 1	Control 2	Control 3		Timepoint	Pulse 1	Pulse 2	Pulse 3	Control 1	Control 2	Control 3		Timepoint	Pulse 1	Pulse 2	Pulse 3	Control 1	Control 2	Control 3		Timepoint	Pulse 1	Pulse 2	Pulse 3	Control 1	Control 2	Control 3		Timepoint	Pulse 1	Pulse 2	Pulse 3	Control 1	Control 2	Control 3		Timepoint	Pulse 1	Pulse 2	Pulse 3	Control 1	Control 2	Control 3
		Baseline	56.9349	113.313	87.0824	101.196	110.838	104.436		Baseline	114.555	143.875	130.095	113.74	115.299	116.121		Baseline	143.049	120.278	103.831	135.534	125.563	138.02		Baseline	61.7401	105.022	96.8576	77.6727	89.6983	96.9146		Baseline	66.7722	106.076	74.3288	104.133	112.255	93.9905		Baseline	75.3272	83.4171	68.8245	64.4405	115.808	77.6033
		Max	104.4	121.683	123.837	108.311	116.213	110.578		Max	142.952	148.419	137.729	115.764	117.693	124.623		Max	149.193	180.141	181.151	135.534	127.73	138.317		Max	94.2639	114.047	108.894	81.3056	95.448	99.4912		Max	107.914	118.845	102.88	113.255	125.611	99.3553		Max	109.675	117.448	105.254	82.0836	138.088	82.6988
Baseline value and max value during ionto
		Ach 1%	HNS001	JP002	AMS005	MJ006	JG007	SL008	FM009	SJ010	SL011	RS012	ZP013	OR014	EO015	SL016	JF017
			Pulse1																Mean		t-test Baseline vs Max			Non-responder (Change <10 a.u.)
		Baseline	56.9349	114.555	143.049	61.7401	66.7722	75.3272	53.7804	65.6499	54.8167	62.6393	68.1979	87.6594	79.392	54.9262	58.2009		73.5761		0.000985183
		Max	104.4	142.952	149.193	94.2639	107.914	109.675	83.5807	105.886	75.4086	108.012	103.964	142.223	108.779	82.3674	73.9875		106.174
	Max - Baseline	Delta	47.4647	28.3969	6.1443	32.5237	41.1414	34.3478	29.8003	40.2362	20.5919	45.3725	35.7663	54.5639	29.3872	27.4412	15.7866
			Pulse 2																Mean		t-test Baseline vs Max
		Baseline	113.313	143.875	120.278	105.022	106.076	83.4171	68.6981	100.947		101.043		105.204	77.6788	51.9084	73.8357		96.2536		0.0233147
		Max	121.683	148.419	180.141	114.047	118.845	117.448	93.4441	118.698		121.645	110.863	140.654	107.295	93.9682	81.4458		119.185
	Max - Baseline	Delta	8.3699	4.5436	59.8634	9.02528	12.7685	34.0307	24.7461	17.751	0	20.6019	110.863	35.4495	29.6166	42.0599	7.61011
			64.7483	33.8636	37.0924	52.3067	52.0728	42.1205	39.6637	53.0482		59.0056	42.665	52.9946	27.9034	39.042	23.2449
			Pulse 3																Mean		t-test Baseline vs Max
		Baseline	87.0824	130.095	103.831	96.8576	74.3288	68.8245	62.3255	78.8747	47.3733	85.8344	78.5914	92.5295	79.2428	53.9749	66.231		80.3998		0.000841655
		Max	123.837	137.729	181.151	108.894	102.88	105.254	90.2829	112.475	80.0712	121.775	102.5	144.48	108.763	91.9297	80.9143		112.862
	Max - Baseline	Delta	36.755	7.6335	77.3205	12.0366	28.5507	36.4293	27.9574	33.6001	32.6978	35.9406	23.9086	51.9505	29.5202	37.9548	14.6833
			66.9025	23.1735	38.1025	47.1541	36.1074	29.9266	36.5025	46.8249	25.2545	59.1358	34.3022	56.8206	29.371	37.0035	22.7134
			HNS001								JP002								AMS005								MJ006								JG007								SL008
			H2O								H2O								H2O								H2O								H2O								H2O
		Timepoint	Pulse 1	Pulse 2	Pulse 3	Control 1	Control 2	Control 3		Timepoint	Pulse 1	Pulse 2	Pulse 3	Control 1	Control 2	Control 3		Timepoint	Pulse 1	Pulse 2	Pulse 3	Control 1	Control 2	Control 3		Timepoint	Pulse 1	Pulse 2	Pulse 3	Control 1	Control 2	Control 3		Timepoint	Pulse 1	Pulse 2	Pulse 3	Control 1	Control 2	Control 3		Timepoint	Pulse 1	Pulse 2	Pulse 3	Control 1	Control 2	Control 3
		Baseline	71.0859	99.1886	98.426	108.568	109.942	111.896		Baseline	117.771	172.903	163.208	153.517	0	160.145		Baseline	125.529	201.188	180.968	215.756	223.739	220.623		Baseline	71.3399	114.19	109.666	97.4844	100.617	116.388		Baseline	65.3078	101.996	110.619	104.832	109.136	109.995		Baseline	82.833	100.896	103.514	127.205	131.173	125.022
		Max	82.2782	106.51	104.197	109.784	113.38	114.773		Max	155.542	181.352	173.26	153.517	0	160.145		Max	147.861	203.111	183.842	220.335	225.529	225.267		Max	95.2496	126.784	108.378	101.263	101.849	120.074		Max	69.9549	108.269	117.047	111.616	109.957	106.412		Max	91.2566	101.045	103.542	125.643	130.065	128.226
		H2O	HNS001	JP002	AMS005	MJ006	JG007	SL008	FM009	SJ010	SL011	RS012	ZP013	OR014	EO015	SL016	JF017
			Pulse1																Mean		t-test Baseline vs Max
		Baseline	71.0859	117.771	125.529	71.3399	65.3078	82.833	67.3129	74.991	56.9724	76.9945	70.8083	79.8114	104.895	60.3817	58.0468		78.9387		0.299827
		Max	82.2782	155.542	147.861	95.2496	69.9549	91.2566	65.6944	81.8622	57.1447		73.589	87.8804	117.605	68.2743	55.7045		89.2783
			Pulse 2																Mean		t-test Baseline vs Max
		Baseline	99.1886	172.903	201.188	114.19	101.996	100.896	83.251	121.505	75.1454	144.619	81.2051	122.015	116.442	75.6857	75.5438		112.385		0.946356
		Max	106.51	181.352	203.111	126.784	108.269	101.045	84.5437	125.369	0	146.869	83.1303	132.778	113.188	76.7491	80.2369		111.329
			Pulse 3																Mean		t-test Baseline vs Max
		Baseline	98.426	163.208	180.968	109.666	110.619	103.514	82.3521	115.278	79.6874	132.872	76.3992	123.807	121.912	74.8546	76.1342		109.98		0.873001
		Max	104.197	173.26	183.842	108.378	117.047	103.542	78.6901	118.991	81.826	113.58	87.0172	127.687	118.608	81.2509	79.8085		111.848
[truncated: 63 more columns]

## Sheet: Min Max 0.1%
			HNS001								JP002								AMS005								MJ006								JG007								SL008
			Ach 0.1%								Ach 0.1%								Ach 0.1%								Ach 0.1%								Ach 0.1%								Ach 0.1%
		Timepoint	Pulse 1	Pulse 2	Pulse 3	Control 1	Control 2	Control 3		Timepoint	Pulse 1	Pulse 2	Pulse 3	Control 1	Control 2	Control 3		Timepoint	Pulse 1	Pulse 2	Pulse 3	Control 1	Control 2	Control 3		Timepoint	Pulse 1	Pulse 2	Pulse 3	Control 1	Control 2	Control 3		Timepoint	Pulse 1	Pulse 2	Pulse 3	Control 1	Control 2	Control 3		Timepoint	Pulse 1	Pulse 2	Pulse 3	Control 1	Control 2	Control 3
		Baseline	56.915	97.1179	62.1779	101.196	110.838	104.436		Baseline	125.102	164.988	142.244	113.74	115.299	116.121		Baseline	141.75	145.742	145.234	125.563	138.02	138.02		Baseline	76.6272	110.978	96.1544	77.6727	89.6983	96.9146		Baseline	69.0118	113.889	76.7576	104.133	112.255	93.9905		Baseline	67.9063	91.8491	70.6655	64.4405	115.808	77.6033
		Max	96.301	106.428	96.0093	108.311	116.213	110.578		Max	151.244	173.901	169.167	115.764	117.693	124.623		Max	154.804	176.175	170.432	127.73	138.317	138.317		Max	104.143	112.507	114.532	81.3056	95.448	99.4912		Max	115.822	131.844	112.156	113.255	125.611	99.3553		Max	111.133	113.809	102.506	82.0836	138.088	82.6988
Baseline value and Max value during ionto
		Ach 0.1%	HNS001	JP002	AMS005	MJ006	JG007	SL008	FM009	SJ010	SL011	RS012	ZP013	OR014	EO015	SL016	JF017
			Pulse1																Mean		t-test Baseline vs Max			Non-responder (Change <10 a.u.)
		Baseline	56.915	125.102	141.75	76.6272	69.0118	67.9063	52.0706	72.7603	52.7659	68.5971	64.997	86.7817	88.873	54.1382	50.0123		75.2205		0.00177378
		Max	96.301	151.244	154.804	104.143	115.822	111.133	75.7987	122.528	82.6952	114.253	94.7163	137.085	106.165	81.3722	73.8142		108.125
	Max - Baseline	Delta	39.386	26.1426	13.0542	27.5159	46.8105	43.2266	23.7281	49.7676	29.9293	45.6557	29.7193	50.3035	17.2917	27.2341	23.802
			Pulse 2																Mean		t-test Baseline vs Max
		Baseline	97.1179	164.988	145.742	110.978	113.889	91.8491	62.6055	113.073		100.066	81.0641	105.977	103.89	66.0012	76.969		102.444		0.113986
		Max	106.428	173.901	176.175	112.507	131.844	113.809	81.9753	126.95		122.542	100.27	140.027	122.94	88.8618	83.9056		120.152
	Max - Baseline	Delta	9.30965	8.9124	30.4333	1.52943	17.9549	21.9603	19.3697	13.8766	0	22.4754	19.2058	34.05	19.0496	22.8606	6.93667
			Pulse 3																Mean		t-test Baseline vs Max
		Baseline	62.1779	142.244	145.234	96.1544	76.7576	70.6655	64.9075	88.321	70.2473	94.6636	73.5804	105.808	96.2459	63.7638	71.0283		88.12		0.0150955
		Max	96.0093	169.167	170.432	114.532	112.156	102.506	89.5837	110.79	86.0608	123.837	98.6584	155.728	123.422	83.2526	82.401		114.569
	Max - Baseline	Delta	33.8314	26.9231	25.1972	18.3772	35.3986	31.8402	24.6762	22.4686	15.8135	29.1735	25.078	49.9194	27.1761	19.4887	11.3727
			HNS001								JP002								AMS005								MJ006								JG007								SL008
			H2O								H2O								H2O								H2O								H2O								H2O
		Timepoint	Pulse 1	Pulse 2	Pulse 3	Control 1	Control 2	Control 3		Timepoint	Pulse 1	Pulse 2	Pulse 3	Control 1	Control 2	Control 3		Timepoint	Pulse 1	Pulse 2	Pulse 3	Control 1	Control 2	Control 3		Timepoint	Pulse 1	Pulse 2	Pulse 3	Control 1	Control 2	Control 3		Timepoint	Pulse 1	Pulse 2	Pulse 3	Control 1	Control 2	Control 3		Timepoint	Pulse 1	Pulse 2	Pulse 3	Control 1	Control 2	Control 3
		Baseline	71.0859	99.1886	98.426	108.568	109.942	111.896		Baseline	117.771	172.903	163.208	153.517	0	160.145		Baseline	125.529	201.188	180.968	215.756	223.739	220.623		Baseline	71.3399	114.19	109.666	97.4844	100.617	116.388		Baseline	65.3078	101.996	110.619	104.832	109.136	109.995		Baseline	82.833	100.896	103.514	127.205	131.173	125.022
		Max	82.2782	106.51	104.197	109.784	113.38	114.773		Max	155.542	181.352	173.26	153.517	0	160.145		Max	147.861	203.111	183.842	220.335	225.529	225.267		Max	95.2496	126.784	108.378	101.263	101.849	120.074		Max	69.9549	108.269	117.047	111.616	109.957	106.412		Max	91.2566	101.045	103.542	125.643	130.065	128.226
		H2O	HNS001	JP002	AMS005	MJ006	JG007	SL008	FM009	SJ010	SL011	RS012	ZP013	OR014	EO015	SL016	JF017
			Pulse1																Mean		t-test Baseline vs Max
		Baseline	71.0859	117.771	125.529	71.3399	65.3078	82.833	67.3129	74.991	56.9724	76.9945	70.8083	79.8114	104.895	60.3817	58.0468		78.9387		0.697115
		Max	82.2782	155.542	147.861	95.2496	69.9549	91.2566	65.6944	81.8622	57.1447	0	73.589	87.8804	117.605	68.2743	55.7045		83.3264
			Pulse 2																Mean		t-test Baseline vs Max
		Baseline	99.1886	172.903	201.188	114.19	101.996	100.896	83.251	121.505	75.1454	144.619	81.2051	122.015	116.442	75.6857	75.5438		112.385		0.946356
		Max	106.51	181.352	203.111	126.784	108.269	101.045	84.5437	125.369	0	146.869	83.1303	132.778	113.188	76.7491	80.2369		111.329
			Pulse 3																Mean		t-test Baseline vs Max
		Baseline	98.426	163.208	180.968	109.666	110.619	103.514	82.3521	115.278	79.6874	132.872	76.3992	123.807	121.912	74.8546	76.1342		109.98		0.873001
		Max	104.197	173.26	183.842	108.378	117.047	103.542	78.6901	118.991	81.826	113.58	87.0172	127.687	118.608	81.2509	79.8085		111.848
[truncated: 63 more columns]

## Sheet: Min Max 0.01%
			HNS001								JP002								AMS005								MJ006								JG007								SL008
			Ach 0.01%								Ach 0.01%								Ach 0.01%								Ach 0.01%								Ach 0.01%								Ach 0.01%
		Timepoint	Pulse 1	Pulse 2	Pulse 3	Control 1	Control 2	Control 3		Timepoint	Pulse 1	Pulse 2	Pulse 3	Control 1	Control 2	Control 3		Timepoint	Pulse 1	Pulse 2	Pulse 3	Control 1	Control 2	Control 3		Timepoint	Pulse 1	Pulse 2	Pulse 3	Control 1	Control 2	Control 3		Timepoint	Pulse 1	Pulse 2	Pulse 3	Control 1	Control 2	Control 3		Timepoint	Pulse 1	Pulse 2	Pulse 3	Control 1	Control 2	Control 3
		Baseline	64.2749	112.354	100.688	101.196	110.838	104.436		Baseline	121.43	164.826	146.259	113.74	115.299	116.121		Baseline	139.307	137.563	145.409	135.534	125.563	138.02		Baseline	57.5456	107.113	95.9142	77.6727	89.6983	96.9146		Baseline	63.9475	105.992	78.9708	104.133	112.255	93.9905		Baseline	75.205	93.9332	79.2602	64.4405	115.808	77.6033
		Max	97.0474	120.028	125.346	108.311	116.213	110.578		Max	153.928	174.973	161.178	115.764	117.693	124.623		Max	145.936	156.873	167.978	135.534	127.73	138.317		Max	78.8285	113.041	110.773	81.3056	95.448	99.4912		Max	103.706	126.677	113.679	113.255	125.611	99.3553		Max	114.642	126.629	106.241	82.0836	138.088	82.6988
Baseline value and Max value during ionto
		Ach 0.01%	HNS001	JP002	AMS005	MJ006	JG007	SL008	FM009	SJ010	SL011	RS012	ZP013	OR014	EO015	SL016	JF017
			Pulse1																Mean		t-test Baseline vs Max			Non-responder (Change <10 a.u.)
		Baseline	64.2749	121.43	139.307	57.5456	63.9475	75.205	55.7013	78.1944	52.7722	68.2447	60.1361	84.5729	84.3099	54.0026	49.0646		73.9139		0.00555158
		Max	97.0474	153.928	145.936	78.8285	103.706	114.642	81.5657	119.132	78.8463	103.082	79.2851	135.762	95.2462	73.8774	76.4445		102.489
	Max - Baseline	Delta	32.7725	32.4986	6.6294	21.2829	39.7582	39.4372	25.8644	40.9373	26.0741	34.8374	19.1491	51.1888	10.9363	19.8748	27.3799
			Pulse 2																Mean		t-test Baseline vs Max
		Baseline	112.354	164.826	137.563	107.113	105.992	93.9332	67.9845	120.92	0	100.984	76.098	105.662	97.7851	60.8477	71.4754		94.9026		0.273958
		Max	120.028	174.973	156.873	113.041	126.677	126.629	88.7468	133.398	0	120.268	84.3146	139.074	116.615	80.8009	82.5796		110.934
	Max - Baseline	Delta	7.6738	10.1473	19.3096	5.9279	20.6845	32.6955	20.7624	12.4779	0	19.2835	8.21656	33.4113	18.8294	19.9532	11.1042
			Pulse 3																Mean		t-test Baseline vs Max
		Baseline	100.688	146.259	145.409	95.9142	78.9708	79.2602	72.1438	102.11	80.1207	98.3556	60.5594	105.333	115.377	62.5463	73.5965		94.4429		0.0568854
		Max	125.346	161.178	167.978	110.773	113.679	106.241	94.8891	115.056	88.51	110.892	84.4098	144.973	130.248	71.8444	86.5566		114.172
	Max - Baseline	Delta	24.6578	14.9191	22.569	14.8593	34.7078	26.981	22.7452	12.9464	8.3893	12.5365	23.8505	39.6403	14.8708	9.29806	12.9601
			HNS001								JP002								AMS005								MJ006								JG007								SL008
			H2O								H2O								H2O								H2O								H2O								H2O
		Timepoint	Pulse 1	Pulse 2	Pulse 3	Control 1	Control 2	Control 3		Timepoint	Pulse 1	Pulse 2	Pulse 3	Control 1	Control 2	Control 3		Timepoint	Pulse 1	Pulse 2	Pulse 3	Control 1	Control 2	Control 3		Timepoint	Pulse 1	Pulse 2	Pulse 3	Control 1	Control 2	Control 3		Timepoint	Pulse 1	Pulse 2	Pulse 3	Control 1	Control 2	Control 3		Timepoint	Pulse 1	Pulse 2	Pulse 3	Control 1	Control 2	Control 3
		Baseline	71.0859	99.1886	98.426	108.568	109.942	111.896		Baseline	117.771	172.903	163.208	153.517	0	160.145		Baseline	125.529	201.188	180.968	215.756	223.739	220.623		Baseline	71.3399	114.19	109.666	97.4844	100.617	116.388		Baseline	65.3078	101.996	110.619	104.832	109.136	109.995		Baseline	82.833	100.896	103.514	127.205	131.173	125.022
		Max	82.2782	106.51	104.197	109.784	113.38	114.773		Max	155.542	181.352	173.26	153.517	0	160.145		Max	147.861	203.111	183.842	220.335	225.529	225.267		Max	95.2496	126.784	108.378	101.263	101.849	120.074		Max	69.9549	108.269	117.047	111.616	109.957	106.412		Max	91.2566	101.045	103.542	125.643	130.065	128.226
		H2O	HNS001	JP002	AMS005	MJ006	JG007	SL008	FM009	SJ010	SL011	RS012	ZP013	OR014	EO015	SL016	JF017
			Pulse1																Mean		t-test Baseline vs Max
		Baseline	71.0859	117.771	125.529	71.3399	65.3078	82.833	67.3129	74.991	56.9724	76.9945	70.8083	79.8114	104.895	60.3817	58.0468		78.9387		0.697115
		Max	82.2782	155.542	147.861	95.2496	69.9549	91.2566	65.6944	81.8622	57.1447	0	73.589	87.8804	117.605	68.2743	55.7045		83.3264
			Pulse 2																Mean		t-test Baseline vs Max
		Baseline	99.1886	172.903	201.188	114.19	101.996	100.896	83.251	121.505	75.1454	144.619	81.2051	122.015	116.442	75.6857	75.5438		112.385		0.946356
		Max	106.51	181.352	203.111	126.784	108.269	101.045	84.5437	125.369	0	146.869	83.1303	132.778	113.188	76.7491	80.2369		111.329
			Pulse 3																Mean		t-test Baseline vs Max
		Baseline	98.426	163.208	180.968	109.666	110.619	103.514	82.3521	115.278	79.6874	132.872	76.3992	123.807	121.912	74.8546	76.1342		109.98		0.873001
		Max	104.197	173.26	183.842	108.378	117.047	103.542	78.6901	118.991	81.826	113.58	87.0172	127.687	118.608	81.2509	79.8085		111.848
[truncated: 63 more columns]

## Sheet: Min Max 0.001%
			HNS001								JP002								AMS005								MJ006								JG007								SL008
			Ach 0.001%								Ach 0.001%								Ach 0.001%								Ach 0.001%								Ach 0.001%								Ach 0.001%
		Timepoint	Pulse 1	Pulse 2	Pulse 3	Control 1	Control 2	Control 3		Timepoint	Pulse 1	Pulse 2	Pulse 3	Control 1	Control 2	Control 3		Timepoint	Pulse 1	Pulse 2	Pulse 3	Control 1	Control 2	Control 3		Timepoint	Pulse 1	Pulse 2	Pulse 3	Control 1	Control 2	Control 3		Timepoint	Pulse 1	Pulse 2	Pulse 3	Control 1	Control 2	Control 3		Timepoint	Pulse 1	Pulse 2	Pulse 3	Control 1	Control 2	Control 3
		Baseline	63.8479	92.4827	96.4742	108.568	109.942	111.896		Baseline	111.812	139.89	132.039	153.517		160.145		Baseline	90.2685	122.472	134.177	215.756	223.739	220.623		Baseline	68.9565	111.207	102.201	97.4844	100.617	116.388		Baseline	62.5596	97.6471	99.4992	104.832	109.136	109.995		Baseline	67.0224	82.0256	87.0786	127.205	131.173	125.022
		Max	94.8781	113.733	114.017	109.784	113.38	114.773		Max	145.965	141.443	144.577	153.517	0	160.145		Max	145.644	149.645	165.49	220.335	225.529	225.267		Max	90.1185	116.871	112.588	106.07	102.639	120.074		Max	100.883	121.082	104.043	112.506	109.957	109.995		Max	88.7156	97.7595	99.6675	127.307	131.173	129.842
Baseline value and Max value during ionto
		Ach 0.001%	HNS001	JP002	AMS005	MJ006	JG007	SL008	FM009	SJ010	SL011	RS012	ZP013	OR014	EO015	SL016	JF017
			Pulse1																Mean		t-test Baseline vs Max			Non-responder (Change <10 a.u.)
		Baseline	63.8479	111.812	90.2685	68.9565	62.5596	67.0224	58.498	67.5224	56.014	69.5605	55.2072	76.8369	90.2099	53.2473	51.051		69.5076		0.0125112
		Max	94.8781	145.965	145.644	90.1185	100.883	88.7156	62.1066	87.8831	61.2976	76.7892	62.7757	105.044	102.577	67.3198	76.0296		91.2017
	Max - Baseline	Delta	31.0302	34.1528	55.3751	21.162	38.323	21.6931	3.60862	20.3607	5.2836	7.22865	7.56853	28.2072	12.3675	14.0725	24.9785
			Pulse 2																Mean		t-test Baseline vs Max
		Baseline	92.4827	139.89	122.472	111.207	97.6471	82.0256	73.6883	106.043	63.3814	112.212	61.1937	126.881	115.006	62.4839	66.3146		95.5285		0.239075
		Max	113.733	141.443	149.645	116.871	121.082	97.7595	78.8214	111.183	72.4715	118.662	68.6262	132.24	119.109	74.5222	87.4271		106.906
	Max - Baseline	Delta	21.25	1.5531	27.1731	5.6637	23.4351	15.734	5.13311	5.1402	9.09014	6.44929	7.43252	5.35882	4.10368	12.0383	21.1125
			Pulse 3																Mean		t-test Baseline vs Max
		Baseline	96.4742	132.039	134.177	102.201	99.4992	87.0786	68.3937	111.471	66.7525	117.247	55.9749	124.464	110.068	67.9402	71.6711		96.3634		0.266651
		Max	114.017	144.577	165.49	112.588	104.043	99.6675	75.5873	116.533	70.9375	118.794	74.44	136.58	118.394	72.7648	88.0605		107.498
	Max - Baseline	Delta	17.5431	12.5384	31.313	10.387	4.54352	12.5888	7.19363	5.06216	4.18504	1.54641	18.4651	12.1156	8.32669	4.82463	16.3893
			HNS001								JP002								AMS005								MJ006								JG007								SL008
			H2O								H2O								H2O								H2O								H2O								H2O
		Timepoint	Pulse 1	Pulse 2	Pulse 3	Control 1	Control 2	Control 3		Timepoint	Pulse 1	Pulse 2	Pulse 3	Control 1	Control 2	Control 3		Timepoint	Pulse 1	Pulse 2	Pulse 3	Control 1	Control 2	Control 3		Timepoint	Pulse 1	Pulse 2	Pulse 3	Control 1	Control 2	Control 3		Timepoint	Pulse 1	Pulse 2	Pulse 3	Control 1	Control 2	Control 3		Timepoint	Pulse 1	Pulse 2	Pulse 3	Control 1	Control 2	Control 3
		Baseline	71.0859	99.1886	98.426	108.568	109.942	111.896		Baseline	117.771	172.903	163.208	153.517	0	160.145		Baseline	125.529	201.188	180.968	215.756	223.739	220.623		Baseline	71.3399	114.19	109.666	97.4844	100.617	116.388		Baseline	65.3078	101.996	110.619	104.832	109.136	109.995		Baseline	82.833	100.896	103.514	127.205	131.173	125.022
		Max	82.2782	106.51	104.197	109.784	113.38	114.773		Max	155.542	181.352	173.26	153.517	0	160.145		Max	147.861	203.111	183.842	220.335	225.529	225.267		Max	95.2496	126.784	108.378	101.263	101.849	120.074		Max	69.9549	108.269	117.047	111.616	109.957	106.412		Max	91.2566	101.045	103.542	125.643	130.065	128.226
		H2O	HNS001	JP002	AMS005	MJ006	JG007	SL008	FM009	SJ010	SL011	RS012	ZP013	OR014	EO015	SL016	JF017
			Pulse1																Mean		t-test Baseline vs Max
		Baseline	71.0859	117.771	125.529	71.3399	65.3078	82.833	67.3129	74.991	56.9724	76.9945	70.8083	79.8114	104.895	60.3817	58.0468		78.9387		0.697115
		Max	82.2782	155.542	147.861	95.2496	69.9549	91.2566	65.6944	81.8622	57.1447	0	73.589	87.8804	117.605	68.2743	55.7045		83.3264
			Pulse 2																Mean		t-test Baseline vs Max
		Baseline	99.1886	172.903	201.188	114.19	101.996	100.896	83.251	121.505	75.1454	144.619	81.2051	122.015	116.442	75.6857	75.5438		112.385		0.946356
		Max	106.51	181.352	203.111	126.784	108.269	101.045	84.5437	125.369	0	146.869	83.1303	132.778	113.188	76.7491	80.2369		111.329
			Pulse 3																Mean		t-test Baseline vs Max
		Baseline	98.426	163.208	180.968	109.666	110.619	103.514	82.3521	115.278	79.6874	132.872	76.3992	123.807	121.912	74.8546	76.1342		109.98		0.873001
		Max	104.197	173.26	183.842	108.378	117.047	103.542	78.6901	118.991	81.826	113.58	87.0172	127.687	118.608	81.2509	79.8085		111.848
[truncated: 63 more columns]

[truncated: 2 more sheets: Min Max 0.0001%, Non-responders]
